# Supplementary material for: Genome-scale RNA interference profiling of Trypanosoma brucei cell cycle progression defects
Source: Nat Commun. 2022 Sep 10;13:5326. doi: 10.1038/s41467-022-33109-y (PMC9464253; doi:10.1038/s41467-022-33109-y)
Supplement: Supplementary file 4 — Supplementary Dataset 1 [file 41467_2022_33109_MOESM4_ESM.xlsx]

## Sheet: RIT-seq data
GeneID	product description	LIB_reads (no Tet)	LIB_reads (+Tet 24h)	<2C_reads	G1_reads	S_reads	G2M_reads	>4C_reads	LIB_TPM (no Tet)	LIB_TPM (+Tet 24h)	<2C_TPM	G1_TPM	S_TPM	G2M_TPM	>4C_TPM	<2C/(G1+S+G2M)	G1_TPM_ norm	S_TPM_ norm	G2M_TPM_norm	>4C/(G1+S+G2M)	G1_bar_ norm	S_bar_ norm	G2M_bar_ norm	Figure	mRNA peak expression (Archer et al., 2011)	proteome classification (Crozier et al., 2018)	cell cycle regulated phosphorylation (Benz & Urbaniak, 2019)
Tb04.24M18.150	hypothetical protein, conserved	121	140	19	178	100	95	65	44.9282	40.8139	5.78076	49.4623	36.0936	39.5101	27.9865	0.0462217	0.39549	0.288597	0.315914	0.223774	0.388577	0.277267	0.334155
Tb05.30F7.410	hypothetical protein	1518	2327	2603	2305	1666	1451	1081	67.1594	80.831	94.3641	76.318	71.6485	71.904	55.4579	0.429181	0.347104	0.325867	0.327029	0.25223	0.377721	0.309676	0.312603
Tb06.3A7.270	hypothetical protein, conserved	1427	1516	471	1807	1634	1258	207	76.0268	63.4145	20.5618	72.048	84.6236	75.0713	12.7884	0.0887268	0.310896	0.365162	0.323942	0.0551835	0.303465	0.363433	0.333102
Tb06.3A7.960	hypothetical protein	586	874	1712	1013	768	682	381	86.3633	101.132	206.744	111.728	110.025	112.581	65.1117	0.618376	0.334181	0.329086	0.336733	0.19475	0.327271	0.32748	0.34525
Tb927.1.10	hypothetical protein	372	455	1550	541	481	356	204	202.834	194.785	692.513	220.758	254.941	217.42	128.982	0.999125	0.3185	0.367818	0.313683	0.18609	0.321476	0.36705	0.311474
Tb927.1.1000	developmentally regulated phosphoprotein	159	200	1	365	156	177	106	22.5896	22.3094	0.116415	38.8084	21.5443	28.1667	17.463	0.00131514	0.438417	0.243386	0.318198	0.197279	0.431823	0.232245	0.335932
Tb927.1.1010	E3 ubiquitin-protein ligase KCMF1, putative	1397	1483	1048	1845	1436	1206	938	116.354	96.978	71.5229	115.001	116.262	112.508	90.5923	0.208054	0.334529	0.338195	0.327276	0.263525	0.340356	0.328859	0.330785
Tb927.1.1020	leucine-rich repeat-containing protein	476	710	1274	968	584	487	908	41.7724	48.92	91.6113	63.5738	49.8186	47.8698	92.3996	0.568089	0.394226	0.308929	0.296844	0.572977	0.383148	0.313389	0.303463
Tb927.1.1030	Nucleolar protein 49	724	1010	269	1090	783	623	286	76.7852	84.102	23.377	86.514	80.723	74.0077	35.1728	0.0969016	0.358615	0.33461	0.306775	0.145797	0.366476	0.317168	0.316355
Tb927.1.1050	Metallo-dependent phosphatase-like domain-containing protein	1623	1543	2270	1866	1464	1247	650	62.9001	46.951	72.0869	54.121	55.1532	54.1315	29.2111	0.441153	0.331206	0.337523	0.33127	0.178765	0.333388	0.327593	0.339019
Tb927.1.1060	Cell cycle checkpoint protein RAD1-like, putative	1633	1522	2369	2063	1580	1293	1661	163.183	119.412	193.977	154.279	153.476	144.723	192.468	0.428699	0.340965	0.33919	0.319844	0.425365	0.332413	0.338563	0.329024
Tb927.1.1080	TFIIH basal transcription factor subunit, putative	293	375	4	479	289	303	128	34.7939	34.9633	0.389218	42.5688	33.3603	40.3021	17.6257	0.00334865	0.366243	0.287016	0.346741	0.151644	0.334385	0.309953	0.355662
Tb927.1.110	hypothetical protein, conserved	539	587	298	600	432	388	197	299.284	255.905	135.584	249.326	233.171	241.311	126.842	0.187321	0.344464	0.322145	0.333391	0.175243	0.352711	0.322301	0.324988
Tb927.1.1100	Basal body protein	515	856	112	425	486	524	1443	30.1445	39.3388	5.37176	18.617	27.6525	34.3544	97.9421	0.0666274	0.230912	0.342981	0.426107	1.2148	0.225482	0.346122	0.428396
Tb927.1.1120	ribosomal RNA-processing protein 8, putative	224	360	1246	520	372	206	208	34.351	43.3451	156.569	59.6781	55.4537	35.3841	36.9876	1.04022	0.39649	0.368424	0.235086	0.245739	0.386391	0.395655	0.217954
Tb927.1.1130	glycerol-3-phosphate dehydrogenase (FAD-dependent), putative	149	145	309	101	139	51	87	14.194	10.8451	24.1199	7.20049	12.8716	5.44177	9.61039	0.945367	0.282219	0.504494	0.213287	0.376674	0.261668	0.556872	0.181461			G1
Tb927.1.1140	Transmembrane protein 231, putative	29	22	0	45	23	18	22	4.66801	2.78037	0	5.42084	3.5988	3.24531	4.10637	0	0.441978	0.293422	0.2646	0.334805	0.456738	0.266116	0.277146
Tb927.1.1150	zeta tubulin	548	758	1010	703	762	522	873	53.7257	58.3468	81.1373	51.5796	72.6195	57.3221	99.2472	0.446985	0.284152	0.400061	0.315788	0.546752	0.287836	0.376899	0.335265
Tb927.1.1160	kinetoplast ribosomal PPR-repeat containing protein 3	678	930	890	892	777	669	632	76.7481	82.6547	82.5517	75.5656	85.498	84.8232	82.9579	0.33573	0.307319	0.347713	0.344969	0.337382	0.314743	0.333811	0.351446
Tb927.1.1170	DNA-directed RNA polymerase 2, RPB12 subunit	408	531	603	519	478	400	443	261.768	267.483	317.009	249.198	298.113	287.453	329.581	0.379759	0.298525	0.357123	0.344352	0.39482	0.304513	0.348522	0.346965
Tb927.1.1200	Mitochondrial ribosomal protein S15	318	577	843	434	477	285	365	36.4975	51.9946	79.2796	37.2775	53.2171	36.638	48.5771	0.623598	0.293218	0.418595	0.288187	0.382098	0.311076	0.389269	0.299655
Tb927.1.1210	conserved protein, unknown function	70	41	2	64	55	30	179	12.4606	5.73023	0.291723	8.52596	9.51704	5.98155	36.9486	0.0121427	0.354885	0.396138	0.248977	1.53795	0.346589	0.380011	0.2734
Tb927.1.1220	RWD domain-containing protein	439	659	658	623	509	442	321	89.5606	105.556	109.996	95.1177	100.941	101.001	75.9381	0.370282	0.320198	0.3398	0.340002	0.255633	0.324277	0.331553	0.344169
Tb927.1.1230	chaperone protein DnaJ, putative	1136	1208	2002	1601	879	859	947	93.163	77.7818	134.532	98.2601	70.073	78.9057	90.0569	0.544139	0.39743	0.283422	0.319148	0.364251	0.404767	0.269643	0.32559
Tb927.1.1240	cytidine triphosphate synthase, putative	1185	1067	760	1009	863	592	1150	81.469	57.595	42.814	51.9142	57.6742	45.5875	91.6799	0.275906	0.334551	0.37167	0.29378	0.590813	0.338497	0.353044	0.308459
Tb927.1.1270	homocysteine S-methyltransferase, putative	159	343	93	327	192	182	134	22.0884	37.4117	10.5864	33.9966	25.9278	28.3197	21.5861	0.119967	0.385257	0.293819	0.320925	0.244618	0.389949	0.298055	0.311997		late G1	G2&M
Tb927.1.1300	hypothetical transmembrane protein, conserved	373	435	692	555	345	231	340	66.9885	61.3376	101.835	74.5942	60.2292	46.468	70.8064	0.561717	0.41146	0.332223	0.256316	0.390567	0.417507	0.326881	0.255612
Tb927.1.1310	transmembrane protein, conserved	180	77	1	131	106	65	24	19.5938	6.58087	0.0891957	10.6718	11.2163	7.9252	3.02942	0.00299181	0.357955	0.376217	0.265828	0.101613	0.376219	0.361984	0.261797
Tb927.1.1330	Mitochondrial Editosome-like Complex TUTase	114	107	0	186	138	76	8	16.6927	12.3013	0	20.3824	19.6425	12.4648	1.35835	0	0.388312	0.374217	0.237471	0.0258785	0.434268	0.340973	0.224759
Tb927.1.1340	Quinonprotein alcohol dehydrogenase-like protein, putative	841	905	1028	1017	741	464	424	65.3401	55.205	65.4447	59.1324	55.9627	40.3787	38.199	0.420937	0.380337	0.359949	0.259714	0.245694	0.393187	0.34302	0.263793
Tb927.1.1350	kinesin heavy chain, putative	1163	1729	1372	1852	1530	986	1529	47.6026	55.5638	46.0154	56.73	60.875	45.2041	72.5706	0.282634	0.348445	0.373904	0.277651	0.44574	0.353915	0.353317	0.292768		S phase
Tb927.1.1370	rRNA biogenesis protein, putative	780	686	1577	975	845	582	566	44.01	30.3897	72.9098	41.1701	46.3458	36.7815	37.0318	0.586575	0.331223	0.372862	0.295916	0.297929	0.344934	0.351923	0.303143
Tb927.1.1380	serine/threonine protein phosphatase 2A regulatory subunit, putative	410	777	922	685	449	422	386	22.6134	33.6473	41.6688	28.2745	24.0728	26.0703	24.6872	0.531372	0.360563	0.306982	0.332455	0.314818	0.366149	0.302756	0.331094
Tb927.1.1390	hypothetical protein, conserved	357	682	213	559	398	373	239	56.2188	84.3226	27.4847	65.8789	60.9246	65.7919	43.6429	0.142707	0.342058	0.316335	0.341607	0.226604	0.35466	0.296987	0.348354			G1
Tb927.1.1400	Overproducer of inositol protein 10 homolog, putative	357	553	1587	666	330	367	377	106.089	129.025	386.435	148.114	95.3261	122.157	129.911	1.057	0.405129	0.260741	0.33413	0.355338	0.420532	0.27194	0.307527
Tb927.1.1420	conserved protein, unknown function	1096	1448	243	2165	1123	589	1401	97.6927	101.337	17.7482	144.421	97.3034	58.8054	144.808	0.0590565	0.480555	0.323773	0.195672	0.481842	0.466956	0.325872	0.207172
Tb927.1.1470	conserved protein, unknown function	431	672	88	476	381	393	189	16.4542	20.1426	2.75284	13.5997	14.1391	16.8052	8.3669	0.0618005	0.305309	0.317419	0.377272	0.187835	0.31004	0.300969	0.388991
Tb927.1.1500	conserved protein, unknown function	926	1689	1631	1419	1018	1042	1184	25.7202	36.8332	37.1207	29.4963	27.4858	32.4177	38.1345	0.415221	0.329937	0.307448	0.362615	0.426561	0.334932	0.298072	0.366997
Tb927.1.1530	STE group serine/threonine-protein kinase, putative	2122	2494	818	2728	2019	1665	1807	43.3983	40.047	13.7081	41.7535	40.1384	38.141	42.8537	0.114203	0.34785	0.334395	0.317754	0.357016	0.360363	0.321215	0.318422
Tb927.1.1540	Tubulin/FtsZ family, putative	1262	1314	4985	1803	1495	1364	1071	100.456	82.1219	325.147	107.407	115.679	121.614	98.8574	0.943276	0.311597	0.335594	0.35281	0.286792	0.333364	0.317599	0.349036
Tb927.1.1550	tubulin-tyrosine ligase, putative	971	1243	47	1234	1251	1063	1044	78.0796	78.4758	3.09681	74.26	97.7851	95.7419	97.3467	0.0115644	0.27731	0.36516	0.35753	0.363523	0.279301	0.361718	0.358982
Tb927.1.1560	vesicular-fusion protein nsf, putative	900	1028	7	1092	798	732	1037	40.4687	36.2924	0.257912	36.7468	34.8799	36.867	54.0701	0.00237721	0.3387	0.321493	0.339807	0.498371	0.343313	0.331031	0.325655
Tb927.1.1580	electron transport protein SCO1/2, putative	644	724	210	873	805	797	723	76.7262	67.724	20.501	77.8382	93.2288	106.357	99.8845	0.0738976	0.280575	0.336052	0.383374	0.360043	0.294744	0.333614	0.371641
Tb927.1.1600	pseudouridine synthase TruD, putative	2098	2267	825	2549	2428	1930	1878	79.0809	67.0909	25.4811	71.9046	88.9634	81.4842	82.085	0.105141	0.296695	0.367083	0.336222	0.338701	0.304254	0.358038	0.337708
Tb927.1.1610	hypothetical protein, conserved	199	376	934	306	211	192	70	26.0132	38.59	100.043	29.9352	26.8114	28.112	10.6106	1.17893	0.352766	0.315954	0.33128	0.125039	0.381206	0.295636	0.323158
Tb927.1.1620	ATP-dependent DEAD/H RNA helicase, putative	1618	1777	2338	2293	1537	1180	1531	109.783	94.6651	129.987	116.434	101.374	89.6786	120.458	0.422738	0.378664	0.329686	0.29165	0.391748	0.382868	0.320673	0.296459
Tb927.1.1630	transcription elongation factor 1 homolog	625	616	975	902	601	503	533	194.317	150.368	248.389	209.873	181.636	175.165	192.158	0.438327	0.37036	0.320529	0.309111	0.339098	0.362307	0.319284	0.318408
Tb927.1.1640	hypothetical protein, conserved	264	343	560	260	280	199	169	45.3923	46.304	78.8977	33.4559	46.7987	38.325	33.6952	0.665357	0.282139	0.39466	0.323201	0.284157	0.293685	0.380835	0.32548			G1
Tb927.1.1660	ESCO acetyltransferase domain-containing protein	125	215	581	328	82	143	130	24.326	32.8508	92.6477	47.7701	15.5121	31.1708	29.3364	0.980888	0.505755	0.164231	0.330014	0.310593	0.534585	0.171384	0.294031
Tb927.1.1670	ARM-like helical domain-containing protein	1879	2136	1452	2661	1764	1723	1609	75.7311	67.592	47.9526	80.2627	69.1103	77.7828	75.198	0.2111	0.353338	0.304242	0.34242	0.331041	0.356697	0.299575	0.343728
Tb927.1.1680	Transcription elongation factor 1 domain-containing protein	209	325	242	481	136	163	87	33.9427	41.441	32.2043	58.4611	21.4702	29.651	16.3841	0.293882	0.53349	0.195928	0.270582	0.149514	0.512092	0.203433	0.284475
Tb927.1.1690	RNA-editing nuclease 1	1965	2616	1349	3376	2300	2098	1831	126.161	131.87	70.9697	162.213	143.545	150.876	136.318	0.155419	0.355237	0.314354	0.330408	0.298528	0.344496	0.317563	0.337941
Tb927.1.1700	AATF protein, putative	669	793	1053	1026	686	488	424	78.166	72.7463	100.813	89.7139	77.9134	63.8648	57.446	0.435493	0.387546	0.33657	0.275883	0.248155	0.392464	0.326746	0.280791
Tb927.1.1710	transmembrane protein, conserved	3251	3133	4478	3922	2957	2445	3291	98.446	74.4882	111.112	88.8811	87.042	82.9297	115.561	0.429249	0.343365	0.336261	0.320374	0.446435	0.332501	0.333439	0.33406
Tb927.1.1720	cyclophilin 15, putative	3123	2536	5836	3291	2957	2343	942	458.771	292.496	702.485	361.804	422.252	385.52	160.464	0.600632	0.309346	0.36103	0.329624	0.137198	0.345275	0.329909	0.324816
Tb927.1.1730	Polyadenylation mediator complex protein PAMC1, putative	2692	3116	2112	3678	2748	2746	2005	204.855	186.173	131.693	209.462	203.276	234.058	176.925	0.203609	0.323846	0.314281	0.361873	0.273541	0.324532	0.318021	0.357448
Tb927.1.1740	Microtubule-associated protein futsch, putative	8563	10688	4874	11618	8990	6612	5974	71.4742	70.0432	33.3355	72.5731	72.9424	61.8168	57.8217	0.160783	0.350033	0.351814	0.298153	0.278884	0.363479	0.327265	0.309255		early G1
Tb927.1.1750	conserved protein, unknown function	197	333	1	327	211	230	356	24.2832	32.2278	0.101004	30.1654	25.2824	31.7554	50.8853	0.00115826	0.34592	0.289926	0.364154	0.583525	0.388392	0.291522	0.320086
Tb927.1.1760	hypothetical transmembrane protein	120	211	151	261	186	208	360	49.4066	68.2076	50.9423	80.4203	74.4412	95.9219	171.873	0.203133	0.320676	0.296835	0.382489	0.685346	0.330543	0.279456	0.39
Tb927.1.1770	Dithiol glutaredoxin 2	29	44	2	54	60	46	30	5.07764	6.04871	0.28694	7.07585	10.212	9.02136	6.09098	0.0109064	0.268949	0.388154	0.342897	0.231515	0.274583	0.362054	0.363363
Tb927.1.1790	hypothetical PIN domain-containing protein, conserved	229	352	63	368	316	316	280	34.3064	41.4027	7.73354	41.2581	46.0176	53.0246	48.6407	0.0551213	0.29407	0.327994	0.377937	0.34669	0.303743	0.303509	0.392748
Tb927.1.1820	hypothetical PIN domain-containing protein	201	260	0	227	142	123	76	27.2354	27.6603	0	23.0189	18.7035	18.6678	11.9414	0	0.381169	0.309711	0.30912	0.197737	0.393998	0.326648	0.279354
Tb927.1.1840	conserved protein, unknown function	969	2023	478	1485	1062	929	665	37.6183	61.6619	15.2055	43.1442	40.0771	40.3963	29.9364	0.123004	0.349014	0.324202	0.326784	0.242169	0.355148	0.311752	0.3331				yes
Tb927.1.1850	hypothetical protein, conserved	754	1118	55	1187	996	881	728	54.4131	63.3461	3.25231	64.1067	69.8696	71.2128	60.9208	0.0158503	0.312428	0.340513	0.347059	0.296901	0.315354	0.330949	0.353698
Tb927.1.1880	WD40 repeat-containing protein	1027	1106	725	916	817	636	739	39.6327	33.5108	22.9255	26.4545	30.648	27.491	33.0697	0.271008	0.312725	0.362297	0.324978	0.390925	0.301977	0.356455	0.341568				yes
Tb927.1.1890	Replication Factor C Subunit 1-related protein	1459	1810	5143	1674	1110	1042	1340	64.6279	62.9491	186.672	55.4934	47.7952	51.6991	68.829	1.20443	0.35805	0.308381	0.333569	0.444094	0.368869	0.30032	0.330811		S phase
Tb927.1.1910	MORN repeat-containing protein	2359	1814	1106	2420	1765	1677	2674	97.6121	58.9331	37.4998	74.9398	70.9933	77.7247	128.304	0.167666	0.335064	0.317419	0.347516	0.573661	0.324158	0.324739	0.351103
Tb927.1.1920	conserved protein, unknown function	1333	1632	2008	1530	1196	1217	945	90.3779	86.8757	111.556	77.6326	78.8243	92.4215	74.2961	0.448235	0.31193	0.316718	0.371352	0.298524	0.313643	0.299582	0.386775		late G1
Tb927.1.1930	phosphatidylinositol 3-kinase, putative	4662	5695	5934	6739	4930	3748	3664	66.5155	63.7956	69.3739	71.956	68.3745	59.8964	60.6189	0.346476	0.359372	0.341485	0.299142	0.302751	0.35735	0.33183	0.310819				yes
Tb927.1.1960	chaperone protein DnaJ, putative	761	888	1075	1095	1082	796	503	57.5966	52.7681	66.6681	62.0222	79.6043	67.4801	44.1451	0.318824	0.296606	0.380687	0.322707	0.211113	0.303397	0.364974	0.331629
Tb927.1.1980	protein transport protein YIF1, putative	663	941	802	763	464	473	577	99.9838	111.417	99.1033	86.1116	68.0191	79.8965	100.901	0.423469	0.367956	0.290646	0.341398	0.43115	0.357605	0.286943	0.355452
Tb927.1.1990	Pre-mRNA-splicing factor 38, putative	577	764	840	788	503	470	289	157.542	163.78	187.931	161.016	133.501	143.737	91.5	0.428817	0.367402	0.304621	0.327977	0.208783	0.347669	0.308137	0.344194
Tb927.1.2040	expression site-associated gene 2 (ESAG2) protein, putative	677	932	963	1414	885	753	494	88.0533	95.1742	102.632	137.635	111.892	109.699	74.5052	0.285703	0.383143	0.31148	0.305377	0.207405	0.389172	0.310008	0.300821
Tb927.1.2100	Calpain-like protein 1.1	3792	4245	2209	4887	3905	3229	2509	169.209	148.723	80.7697	163.199	169.384	161.389	129.825	0.163511	0.330382	0.342902	0.326716	0.262818	0.336544	0.340835	0.322621
Tb927.1.2110	Calpain-like protein 1.2	2574	3283	3801	3226	2842	2731	3215	164.563	164.794	199.122	154.351	176.622	195.567	238.346	0.378171	0.293142	0.335439	0.371419	0.452664	0.291725	0.330005	0.37827
Tb927.1.2120	Calpain-like protein CALP1.3	1601	3316	1363	2565	2031	1933	1435	53.6234	87.2015	37.4073	64.2942	66.1256	72.5179	55.7336	0.184329	0.316817	0.325842	0.357341	0.274634	0.32858	0.317432	0.353988
Tb927.1.2150	Small kinetoplastid calpain-related protein 1-4	533	1177	2302	992	622	729	818	41.4816	71.9201	146.802	57.7777	47.056	63.5486	73.8216	0.871835	0.343134	0.279459	0.377406	0.438417	0.350818	0.265159	0.384023
Tb927.1.2160	Small kinetoplastid calpain-related protein 1-5	123	269	4	169	119	128	39	12.5396	21.5316	0.334146	12.894	11.7929	14.6163	4.61047	0.00850174	0.328063	0.30005	0.371886	0.117305	0.347402	0.28433	0.368268
Tb927.1.2190	Raptor N-terminal CASPase like domain containing protein, putative	2882	3704	2754	3824	2347	2039	1707	67.3639	67.9752	52.7467	66.8917	53.3265	53.3827	46.2668	0.303839	0.385319	0.307179	0.307503	0.266512	0.392347	0.30249	0.305164
Tb927.1.2200	zinc finger protein family member, putative	129	158	397	330	151	131	233	40.664	39.1042	102.544	77.8493	46.2694	46.2532	85.1684	0.60188	0.456938	0.271579	0.271484	0.499897	0.446994	0.280153	0.272854
Tb927.1.2210	nucleosome assembly protein (NAP), putative	499	696	9	837	551	406	668	40.484	44.3341	0.598305	50.8193	43.4541	36.8943	62.8436	0.00456137	0.387438	0.331287	0.281276	0.479109	0.388765	0.331426	0.279809				yes
Tb927.1.2230	small myristoylated protein 1-1	187	713	810	244	173	284	132	15.2326	45.6004	54.0649	14.8745	13.6986	25.912	12.4683	0.992287	0.273002	0.251419	0.47558	0.228839	0.260265	0.251407	0.488328
Tb927.1.2260	small myristoylated protein 1-2	107	425	27	265	134	141	191	7.75256	24.1767	1.60296	14.3691	9.43763	11.4428	16.0471	0.0454748	0.407639	0.267738	0.324622	0.455245	0.427073	0.254487	0.318441
Tb927.1.2310	hypothetical protein	49	161	59	73	18	39	7	11.135	28.7255	10.9861	12.4148	3.97617	9.92683	1.84457	0.417442	0.471726	0.151083	0.377191	0.0700885	0.46513	0.125171	0.4097		late G1
Tb927.1.2320	Cardiolipin-dependent protein 35kDa	393	407	11	702	435	353	633	72.6647	59.0842	1.66656	97.138	78.1838	73.1065	135.718	0.00670842	0.39101	0.314714	0.294276	0.546306	0.401788	0.303929	0.294282		early G1
Tb927.1.2330	beta tubulin	207	182	107	103	88	106	276	21.4159	14.7837	9.07083	7.97487	8.85003	12.2835	33.1113	0.311622	0.273972	0.304037	0.421991	1.13752	0.284822	0.288132	0.427046	2a
Tb927.1.2340	alpha tubulin	99	183	26	39	30	43	365	11.627	16.8745	2.5021	3.42782	3.42492	5.65655	49.7082	0.200019	0.274022	0.27379	0.452188	3.9737	0.266879	0.28064	0.452481	2a
Tb927.1.2420	hypothetical protein	1110	1212	2458	1337	1153	1009	878	161.881	138.778	293.733	145.924	163.455	164.822	148.481	0.619427	0.307725	0.344697	0.347578	0.313118	0.308502	0.323174	0.368323
Tb927.1.2430	histone H3, putative	1644	1820	1244	1648	1587	1154	1669	208.887	181.563	129.517	156.707	196.013	164.235	245.906	0.250539	0.303135	0.379168	0.317697	0.475682	0.31038	0.362913	0.326707
Tb927.1.2570	coatomer beta subunit	870	585	0	622	344	272	54	53.1512	28.0605	0	28.4384	20.4291	18.6129	3.82551	0	0.421432	0.302741	0.275826	0.0566908	0.404029	0.295647	0.300324
Tb927.1.2580	exosome-associated protein 1	665	768	1545	749	557	482	422	100.62	91.2365	191.552	84.8133	81.9244	81.6881	74.0416	0.771065	0.341403	0.329774	0.328823	0.298043	0.310253	0.338939	0.350808
Tb927.1.2600	pumilio/PUF RNA binding protein 9	206	370	1186	224	278	269	265	7.74556	10.9228	36.5399	6.3031	10.1608	11.3289	11.554	1.31473	0.226789	0.36559	0.40762	0.415721	0.24068	0.34589	0.41343		S phase	high G2&M	yes
Tb927.1.2640	hypothetical protein, conserved	316	719	195	525	307	378	359	42.8178	76.4914	21.6506	53.2375	40.4364	57.3693	56.4072	0.14334	0.352465	0.267714	0.37982	0.37345	0.355119	0.259279	0.385603
Tb927.1.2670	paralyzed flagella 16	23	74	50	43	23	19	138	1.35018	3.41068	2.40508	1.88909	1.31246	1.2493	9.39386	0.540365	0.424433	0.294879	0.280688	2.11058	0.52368	0.246358	0.229962	3f	G2M
Tb927.1.270	hypothetical protein	2491	3663	2534	3089	2457	2213	1420	253.952	293.198	211.681	235.677	243.49	252.703	167.869	0.289234	0.322021	0.332695	0.345284	0.229369	0.325863	0.331909	0.342228
Tb927.1.2700	hypothetical protein, conserved	477	456	1806	473	364	332	405	54.0628	40.578	167.724	40.1201	40.1031	42.1472	53.2277	1.37063	0.327858	0.327719	0.344423	0.434972	0.332792	0.327636	0.339572
Tb927.1.2710	hypothetical protein, conserved	1168	1750	3190	1618	1318	1290	1093	49.9583	58.7691	111.803	51.7922	54.7995	61.8023	54.211	0.663936	0.307565	0.325424	0.36701	0.321929	0.311909	0.310836	0.377255
Tb927.1.2730	conserved protein, unknown function	801	1367	1507	1506	918	880	365	103.367	138.504	159.353	145.444	115.156	127.198	54.619	0.410916	0.37505	0.296949	0.328001	0.140844	0.351058	0.301458	0.347484		late G1
Tb927.1.2740	lipase-like protein, putative	714	1114	984	1291	417	658	363	66.4482	81.3985	75.0374	89.9151	37.724	68.5901	39.1737	0.382397	0.458215	0.192245	0.349541	0.199632	0.460007	0.182555	0.357438	S5
Tb927.1.2750	hypothetical protein, conserved	146	416	33	149	114	137	341	39.099	87.4686	7.24143	29.8621	29.6766	41.0945	105.894	0.0719587	0.296742	0.294899	0.408359	1.05227	0.296106	0.301174	0.40272
Tb927.1.2760	hypothetical protein	113	91	40	70	82	43	65	36.4429	23.0421	10.5704	16.8948	25.7066	15.5329	24.308	0.181827	0.290617	0.442193	0.26719	0.418136	0.310699	0.434935	0.254366
Tb927.1.2770	hypothetical protein, conserved	629	1029	789	927	620	630	1361	76.9072	98.782	79.048	84.8236	73.6893	86.2794	192.964	0.322919	0.346513	0.301028	0.352459	0.788277	0.353255	0.292315	0.35443
Tb927.1.2780	hypothetical protein	3118	3487	5355	3992	3350	2842	2569	131.659	115.604	185.281	126.15	137.504	134.415	125.788	0.46545	0.316904	0.345428	0.337668	0.315997	0.323514	0.341292	0.335194
Tb927.1.280	Protein of unknown function (DUF1181), putative	1348	1564	2346	1622	1550	1140	1050	304.422	277.312	434.122	274.131	340.263	288.364	274.965	0.480884	0.303659	0.376915	0.319426	0.304584	0.300372	0.367447	0.332182
Tb927.1.2820	pteridine transporter, putative	1907	1836	2711	2439	1742	1494	1108	134.886	101.961	157.124	129.107	119.774	118.363	90.878	0.427848	0.351556	0.326142	0.322302	0.247459	0.359776	0.325139	0.315086
Tb927.1.290	leucine-rich repeat protein (LRRP), putative	12076	16487	9820	16160	12202	11457	9440	357.339	383.041	238.104	357.865	350.982	379.733	323.915	0.218729	0.328745	0.322422	0.348833	0.297558	0.329203	0.318971	0.351825
Tb927.1.2970	hypothetical protein, conserved	107	74	1	96	76	46	10	21.3728	11.6053	0.163673	14.3506	14.7567	10.2917	2.31623	0.00415423	0.364238	0.374545	0.261217	0.0587889	0.360917	0.380973	0.25811
Tb927.1.2980	hypothetical protein, conserved	1633	1928	904	2394	1820	1476	809	76.1044	70.5467	34.5215	83.4966	82.4502	77.0478	43.7194	0.142067	0.343615	0.339309	0.317076	0.179919	0.338799	0.340159	0.321042
Tb927.1.2985	ER protein Pkr1, putative	155	88	666	219	103	171	134	46.5178	20.7356	163.779	49.1872	30.0484	57.4822	46.6331	1.19794	0.359772	0.219784	0.420444	0.34109	0.23204	0.351959	0.416001
Tb927.1.2990	kinetoplast ribosomal PPR-repeat containing protein 2	2069	2536	1577	2630	2043	1871	769	118.32	113.866	73.8972	112.558	113.57	119.846	50.995	0.213592	0.325336	0.328262	0.346402	0.147396	0.318949	0.326165	0.354886				yes
Tb927.1.30	hypothetical protein	1545	2415	2070	2533	1708	1566	1519	396.221	486.265	434.988	486.145	425.788	449.833	451.72	0.319429	0.356996	0.312674	0.330331	0.331716	0.348932	0.30484	0.346228
Tb927.1.3000	amidohydrolase, putative	487	559	57	740	325	394	742	53.8188	48.5024	5.16152	61.2009	34.9128	48.7699	95.0848	0.0356253	0.422414	0.240972	0.336614	0.656284	0.42038	0.246857	0.332763
Tb927.1.3010	mRNA processing protein, putative	252	180	893	295	213	122	288	33.3252	18.6892	96.7656	29.1954	27.3809	18.071	44.1638	1.2963	0.391111	0.366804	0.242085	0.591633	0.394594	0.394791	0.210616
Tb927.1.3030	KREL2	563	509	1640	824	506	600	312	78.694	55.8595	187.834	86.1949	68.7513	93.9366	50.5697	0.75471	0.346327	0.27624	0.377433	0.203187	0.332806	0.264637	0.402558
Tb927.1.3040	hypothetical protein, conserved	1331	1192	2329	1680	1337	1167	1220	213.488	150.113	306.1	201.663	208.461	209.661	226.912	0.493881	0.325376	0.336344	0.33828	0.366115	0.320383	0.330357	0.34926
Tb927.1.3050	tRNA (Uracil-5-)-methyltransferase, putative	1669	1621	2373	2089	1577	1456	1689	147.106	112.177	171.384	137.795	135.115	143.743	172.626	0.411335	0.330719	0.324286	0.344994	0.414316	0.336473	0.326376	0.337151
Tb927.1.3070	hypothetical protein, conserved	490	328	75	619	581	365	311	57.6224	30.2841	7.22694	54.4762	66.4153	48.0771	42.409	0.0427709	0.322404	0.393063	0.284533	0.250987	0.329148	0.374473	0.296378
Tb927.1.3110	soluble N-ethylmaleimide sensitive factor (NSF) attachment protein, putative	1152	942	332	1318	1077	812	485	149.619	96.0578	35.3322	128.107	135.971	118.125	73.0431	0.0924436	0.33518	0.355757	0.309063	0.191111	0.330337	0.35834	0.311323
Tb927.1.3120	Peptidase C50 separase, putative	2004	1930	3592	2220	1745	1489	1418	104.289	78.8579	153.171	86.4601	88.2742	86.7934	85.5697	0.585677	0.330596	0.337533	0.331871	0.327192	0.333492	0.33489	0.331618
Tb927.1.3130	AGC/RSK family serine/threonine kinase, putative	1747	1340	1420	1783	1529	1171	1873	195.321	117.627	130.09	149.186	166.173	146.644	242.827	0.281577	0.322912	0.35968	0.317409	0.525595	0.318423	0.353092	0.328485
Tb927.1.3150	hypothetical protein, conserved	1143	1411	1167	1638	1131	1202	1195	135.201	131.041	113.11	145	130.045	159.253	163.91	0.260444	0.333872	0.299437	0.366691	0.377412	0.322801	0.310476	0.366723		late G1
Tb927.1.3170	CHORD, putative	1228	1483	1299	2036	1500	1398	776	161.57	153.197	140.046	200.476	191.845	206.025	118.393	0.234055	0.33505	0.320626	0.344325	0.197867	0.323317	0.313705	0.362978
Tb927.1.3200	Suppressor of G2 allele of SKP1, putative	263	332	159	397	314	254	221	37.6896	37.3551	18.6707	42.5772	43.7414	40.7709	36.7249	0.14691	0.335018	0.344178	0.320804	0.288969	0.340627	0.35573	0.303643
Tb927.1.3220	TBC1 domain family member 20/GTPase, putative	906	1177	933	1150	1055	917	1430	93.3609	95.2268	78.78	88.6861	105.678	105.842	170.874	0.26242	0.295417	0.352019	0.352563	0.569188	0.293957	0.344786	0.361257
Tb927.1.3230	cell division cycle protein, putative	1138	1144	724	1717	1389	837	1114	88.8332	70.114	46.3094	100.305	105.398	73.1827	100.837	0.166051	0.359664	0.377925	0.262411	0.361571	0.364153	0.37629	0.259557
Tb927.1.3250	Domain of unknown function (DUF4456), putative	2106	2158	581	2501	2106	1514	2669	63.6566	51.2133	14.3899	56.5744	61.8785	51.2579	93.5483	0.0847909	0.333357	0.364612	0.302031	0.551222	0.342699	0.346221	0.31108				yes
Tb927.1.3260	hypothetical protein, conserved	2691	3255	5771	3598	3356	2499	1916	83.938	79.7154	147.501	83.9899	101.757	87.3095	69.3015	0.540184	0.307592	0.372659	0.319749	0.253799	0.321581	0.354848	0.323571
Tb927.1.3270	hypothetical protein, conserved	899	1237	3205	1775	1042	987	913	57.5162	62.1364	168.018	84.9864	64.8029	70.729	67.7335	0.761923	0.385394	0.293866	0.32074	0.307156	0.368022	0.289993	0.341985				yes
Tb927.1.3280	septum formation protein MAF homologue, putative	419	300	9	317	313	320	231	69.1614	38.8792	1.21728	39.1589	50.2216	59.163	44.2144	0.00819476	0.263619	0.338094	0.398287	0.297653	0.271902	0.328562	0.399536
Tb927.1.3290	hypothetical protein, conserved	1356	1356	451	1574	1480	1083	1375	78.7362	61.8188	21.458	68.3975	83.5359	70.4358	92.5805	0.0964971	0.307585	0.375663	0.316752	0.416337	0.310786	0.356678	0.332536
Tb927.1.3300	Myotubularin-related protein, putative	1265	1800	13	1488	1599	1194	882	53.5522	59.8281	0.450949	47.1423	65.8009	56.6163	43.297	0.00265953	0.278028	0.38807	0.333902	0.25535	0.279534	0.38069	0.339775
Tb927.1.3310	hypothetical protein, conserved	506	616	1675	715	467	605	542	67.3564	64.3806	182.701	71.2287	60.4285	90.2057	83.6623	0.823485	0.321048	0.272369	0.406583	0.37709	0.331434	0.265219	0.403347		early G1		yes
Tb927.1.3320	leucine-rich repeat protein (LRRP), putative	1087	2015	1840	1768	1367	1219	1163	111.317	162.015	154.401	135.499	136.081	139.826	138.107	0.375299	0.329356	0.330771	0.339873	0.335695	0.337484	0.320018	0.342499
Tb927.1.3350	hypothetical protein	1655	1922	28	2071	1819	1365	1718	126.846	115.658	1.75846	118.79	135.521	117.182	152.687	0.00473351	0.319763	0.364802	0.315435	0.41101	0.31514	0.364682	0.320179
Tb927.1.3390	Eukaryotic protein of unknown function (DUF866), putative	83	131	1	26	116	48	23	16.9329	20.9831	0.167167	3.9696	23.0042	10.9684	5.44105	0.00440583	0.104622	0.606296	0.289082	0.143404	0.276499	0.346	0.3775		G2M
Tb927.1.3400	hypothetical protein, conserved	255	702	51	562	448	352	297	28.4749	61.5468	4.66648	46.9655	48.6292	44.0266	38.4575	0.0334224	0.336378	0.348293	0.315329	0.275441	0.357293	0.328987	0.31372
Tb927.1.3410	hypothetical protein, conserved	1095	2027	2281	1480	1198	1094	692	93.5616	135.983	159.701	94.6382	99.5032	104.701	68.5633	0.534397	0.316682	0.332962	0.350355	0.22943	0.32718	0.316563	0.356257
Tb927.1.3450	hypothetical protein, conserved	1130	1373	737	1667	1321	1241	1040	55.0063	52.4748	29.3967	60.7282	62.5077	67.6637	58.7042	0.15399	0.318116	0.327437	0.354447	0.307514	0.308106	0.319159	0.372735		G2M
Tb927.1.3550	hypothetical protein	3706	4899	3713	4715	3785	3533	3886	99.0135	102.764	81.2853	94.274	98.2996	105.726	120.391	0.272495	0.316038	0.329533	0.35443	0.403591	0.319211	0.323537	0.357252
Tb927.1.3560	Centrosomal protein of 164 kDa, putative	1361	1610	1823	1445	1462	1353	1177	62.9755	58.4905	69.1191	50.0383	65.7594	70.1232	63.1528	0.371766	0.269138	0.353696	0.377167	0.339675	0.286312	0.339163	0.374526		late G1		yes
Tb927.1.370	leucine-rich repeat protein (LRRP), putative	7078	9547	6959	9123	7103	6446	4554	205.788	217.933	165.789	198.504	200.747	209.919	153.534	0.272155	0.32586	0.329542	0.344598	0.252039	0.329754	0.326016	0.34423
Tb927.1.3800	Present in the outer mitochondrial membrane proteome 18	130	258	0	404	277	179	178	38.1325	59.418	0	88.6858	78.982	58.8106	60.5444	0	0.391586	0.34874	0.259674	0.26733	0.442246	0.349375	0.208379
Tb927.1.3810	hypothetical protein, conserved	55	100	5	97	116	94	8	19.5045	27.8432	1.45292	25.7434	39.9878	37.338	3.28976	0.0140965	0.249768	0.387971	0.362262	0.031918	0.240906	0.423598	0.335496
Tb927.1.3820	ATP synthase subunit, putative	281	536	927	231	301	338	404	118.104	176.876	319.254	72.6594	122.976	159.12	196.899	0.899925	0.204815	0.346651	0.448534	0.555025	0.233059	0.328543	0.438398
Tb927.1.3830	glucose-6-phosphate isomerase, glycosomal	275	309	1	239	115	133	42	21.9479	19.3627	0.0653971	14.2751	8.92187	11.8895	3.88698	0.00186388	0.406856	0.254282	0.338862	0.110783	0.418842	0.23344	0.347718
Tb927.1.3840	hypothetical protein, conserved	755	803	916	975	683	596	698	65.2164	54.4592	64.834	63.0283	57.3492	57.6642	69.9145	0.364151	0.354009	0.322111	0.32388	0.392686	0.344644	0.318074	0.337282
Tb927.1.3860	hypothetical protein, conserved	1067	1018	3876	1363	1398	1104	973	49.3591	36.974	146.921	47.1867	62.8647	57.2035	52.1937	0.878427	0.282125	0.375862	0.342014	0.312061	0.302549	0.358571	0.338879
Tb927.1.3880	Fusaric acid resistance protein-like, putative	3329	4464	2374	5066	3904	3601	2669	105.58	111.157	61.6944	120.241	120.358	127.921	98.1562	0.167411	0.326282	0.326598	0.34712	0.266353	0.323659	0.323291	0.353051			G1	yes
Tb927.1.3890	hypothetical protein	294	312	1	341	278	290	168	57.2148	47.6718	0.159462	49.6634	52.5899	63.2134	37.9116	0.000963714	0.300141	0.317828	0.382031	0.229119	0.304353	0.302068	0.393579
Tb927.1.3910	Anaphase-promoting complex subunit CDC23	857	1354	504	1231	1323	979	538	47.2963	58.6694	22.7916	50.8424	70.9746	60.5173	34.4295	0.124999	0.278841	0.389256	0.331903	0.188826	0.284282	0.369744	0.345975				yes
Tb927.1.3940	hypothetical protein, conserved	1652	2959	2687	2813	2168	1781	1238	91.3654	128.488	121.769	116.429	116.554	110.328	79.3953	0.35469	0.339136	0.3395	0.321364	0.231263	0.335256	0.341078	0.323666
Tb927.1.3950	alanine aminotransferase	797	1028	168	1031	777	614	649	38.4767	38.9653	6.64578	37.2494	36.4634	33.2015	36.3317	0.0621599	0.348404	0.341053	0.310543	0.339821	0.352339	0.320648	0.327013
Tb927.1.40	hypothetical protein	59288	95713	72745	88543	82474	53830	55813	371.357	470.697	373.358	415.049	502.155	377.658	405.38	0.288338	0.320535	0.387806	0.291659	0.313068	0.325592	0.376865	0.297543
Tb927.1.400	hypothetical protein, conserved	1822	3155	2591	2868	1723	1786	1320	85.6158	116.399	99.7632	100.857	78.7023	94.002	71.9253	0.364683	0.368681	0.287695	0.343623	0.262922	0.37786	0.277156	0.344984
Tb927.1.4010	primase 2	1319	1434	2127	1886	1754	1043	746	55.2457	47.1573	72.9993	59.1175	71.4134	48.9314	36.2322	0.406767	0.329415	0.39793	0.272656	0.201893	0.32551	0.373454	0.301037			S
Tb927.1.4020	hypothetical protein	624	1057	61	957	527	636	503	29.9022	39.7685	2.39522	34.3203	24.5485	34.137	27.9504	0.0257534	0.369012	0.263946	0.367042	0.300523	0.3565	0.263989	0.379512
Tb927.1.4040	hypothetical protein, conserved	925	1091	351	1365	864	705	914	93.6185	86.6944	29.1088	103.389	85.0023	79.9207	107.268	0.108489	0.385331	0.316804	0.297865	0.399787	0.386052	0.30912	0.304827
Tb927.1.4050	ser/thr protein phosphatase, putative	2580	2540	4267	3296	2743	2114	1752	89.1435	68.9048	120.806	85.2272	92.1282	81.8135	70.195	0.46613	0.328848	0.355475	0.315677	0.270847	0.331112	0.348922	0.319966				yes
Tb927.1.4100	cytochrome oxidase subunit IV	1206	1043	580	1312	1023	1089	993	71.7473	48.7179	28.2738	58.4134	59.1603	72.5665	68.503	0.1487	0.307212	0.31114	0.381647	0.360276	0.319466	0.31134	0.369193
Tb927.1.4140	Bardet-Biedl syndrome 5 protein	373	348	618	487	374	232	339	40.9712	30.012	55.6232	40.0331	39.9336	28.5436	43.1789	0.512608	0.368934	0.368016	0.263049	0.397925	0.381983	0.352543	0.265474
Tb927.1.4160	hypothetical protein, conserved	51	104	1	61	80	101	54	9.13219	14.6212	0.146724	8.17439	13.9249	20.2571	11.2125	0.00346405	0.192991	0.328756	0.478253	0.264717	0.202764	0.30718	0.490057
Tb927.1.4180	leucine-rich repeat protein (LRRP), putative	275	368	1	418	270	334	243	19.4286	20.4128	0.0578905	22.1007	18.5426	26.4306	19.9076	0.000863085	0.329498	0.27645	0.394051	0.296801	0.34317	0.257669	0.399161		G2M
Tb927.1.4220	Ydr279p protein family (RNase H2 complex component), putative	804	1025	1172	1090	742	744	191	69.3171	69.3832	82.796	70.3285	62.1849	71.8468	19.095	0.405147	0.34414	0.304291	0.351569	0.093438	0.359628	0.282747	0.357625				yes
Tb927.1.4230	hypothetical protein, conserved	1211	1371	2088	1846	1143	1208	1311	92.0002	81.7765	129.979	104.954	84.4088	102.793	115.491	0.444897	0.359239	0.288918	0.351843	0.395309	0.337779	0.292502	0.369719
Tb927.1.4250	hypothetical protein, conserved	723	1221	372	1652	979	772	778	46.0451	61.053	19.4127	78.7365	60.6073	55.0697	57.4549	0.0998526	0.404995	0.311744	0.283261	0.295529	0.420319	0.300007	0.279674
Tb927.1.4280	hypothetical protein, conserved	1807	3189	5936	2581	1940	1702	2262	109.111	151.185	293.698	116.632	113.87	115.112	158.381	0.849787	0.337464	0.329471	0.333065	0.458262	0.317259	0.341724	0.341017				yes
Tb927.1.4300	chaperone protein DnaJ, putative	1022	1943	3696	1164	1091	991	869	40.7117	60.7697	120.642	34.701	42.2464	44.2173	40.1412	0.995684	0.286395	0.348669	0.364935	0.331294	0.278391	0.345408	0.376202
Tb927.1.4310	Flagellum attachment zone protein 2	655	413	4	73	88	81	2427	15.9058	7.87429	0.0795926	1.32666	2.07728	2.20318	68.3419	0.0141949	0.236602	0.370472	0.392926	12.1884	0.24706	0.337267	0.415672	3e	S phase		yes
Tb927.1.4340	hypothetical protein, conserved	1906	2281	4092	2559	1682	1765	1917	86.9089	81.6606	152.888	87.3238	74.5528	90.1439	101.36	0.606651	0.346495	0.29582	0.357685	0.402189	0.340011	0.297351	0.362639
Tb927.1.4370	Putative integral membrane protein conserved region (DUF2404), putative	837	1081	666	1340	1027	773	673	53.5307	54.2811	34.9019	64.1362	63.8476	55.3741	49.9108	0.190349	0.349787	0.348213	0.302	0.272204	0.343441	0.350943	0.305616
Tb927.1.4380	Putative integral membrane protein conserved region (DUF2404), putative	1383	1155	2106	1525	1360	1006	931	117.837	77.2658	147.033	97.2411	112.641	96.008	91.9837	0.480674	0.317896	0.368239	0.313865	0.300709	0.335815	0.364678	0.299507
Tb927.1.4400	hypothetical protein, conserved	139	158	0	235	129	105	38	22.7371	20.2919	0	28.7679	20.5119	19.238	7.20784	0	0.419861	0.299366	0.280773	0.105197	0.418443	0.281969	0.299588				yes
Tb927.1.4410	SUMO-interacting motif-containing protein	440	516	402	490	512	313	363	31.9818	29.4473	23.9427	26.6543	36.1757	25.4827	30.5956	0.271113	0.301817	0.409632	0.288551	0.346446	0.315312	0.385605	0.299083
Tb927.1.4420	ABC transporter, putative	2064	2769	2016	2921	2213	1966	1697	92.3507	97.2746	73.9126	97.8099	96.2518	98.5291	88.047	0.252614	0.334289	0.328964	0.336747	0.300922	0.348298	0.323077	0.328625
Tb927.1.4450	calcium-activated potassium channel, putative	2014	2280	3206	2534	1899	1450	1209	99.8582	88.7575	130.252	94.0268	91.5263	80.5272	69.5109	0.489522	0.353378	0.34398	0.302642	0.26124	0.364756	0.339483	0.295761
Tb927.1.4470	hypothetical protein, conserved	1073	1183	1013	1107	1140	817	851	109.023	94.3733	84.3383	84.1757	112.595	92.9802	100.265	0.291072	0.29051	0.388593	0.320897	0.346039	0.303489	0.373746	0.322766
Tb927.1.4480	WD repeat and HMG-box DNA-binding protein, putative	1827	2045	328	2371	1954	1311	1212	69.8962	61.4263	10.2822	67.884	72.6668	56.1782	53.7675	0.0522658	0.345063	0.369375	0.285561	0.273307	0.330136	0.348956	0.320908		late G1	S
Tb927.1.4490	acetyltransferase, putative	231	763	138	671	489	360	218	13.9762	36.2449	6.84153	30.3823	28.7596	24.3966	15.2945	0.0818968	0.363692	0.344267	0.292041	0.183083	0.378173	0.331029	0.290798
Tb927.1.4500	SNARE associated Golgi protein, putative	189	363	244	279	199	148	580	17.0899	25.771	18.0787	18.8801	17.4916	14.9896	60.8148	0.35199	0.367594	0.340559	0.291847	1.18406	0.36897	0.305664	0.325366		late G1
Tb927.1.4520	Zinc finger, C3HC4 type (RING finger), putative	1214	2136	1785	2137	1704	1344	885	46.9289	64.829	56.5403	61.8226	64.0307	58.1931	39.6705	0.307207	0.335908	0.347905	0.316187	0.215546	0.342442	0.354083	0.303475
Tb927.1.4540	cyclin-like F-box protein 1A	1145	1073	1433	1136	776	691	2412	48.9284	35.9999	50.1764	36.3291	32.234	33.0738	119.519	0.493683	0.35744	0.317148	0.325411	1.17594	0.366634	0.315812	0.317554
Tb927.1.4650	cyclin-like F-box protein 2	223	999	413	228	187	271	684	7.77009	27.3296	11.7915	5.94535	6.33373	10.5765	27.6363	0.515914	0.260127	0.27712	0.462753	1.20917	0.276176	0.251512	0.472312	6a
Tb927.1.4680	Kinetochore interacting protein 6	228	538	560	529	345	260	941	32.0665	59.408	64.536	55.6792	47.1663	40.9581	153.465	0.448779	0.387189	0.327991	0.28482	1.06718	0.404987	0.305036	0.289977
Tb927.1.4690	Protein arginine N-methyltransferase 1 catalytic subunit	1400	1753	1344	2024	1669	1421	979	139.515	137.158	109.747	150.947	161.677	158.613	113.13	0.23289	0.320322	0.34309	0.336588	0.240071	0.321837	0.33186	0.346303
Tb927.1.470	Protein of unknown function (DUF1181), putative	2002	2705	528	2591	1891	1786	1314	178.889	189.772	38.659	173.264	164.251	178.752	136.15	0.0748819	0.335609	0.318151	0.34624	0.26372	0.339982	0.309725	0.350294
Tb927.1.4700	hypothetical protein, conserved	1045	1356	1075	1537	1078	865	812	111.415	113.51	93.9148	122.637	111.723	103.299	100.389	0.278135	0.363199	0.330876	0.305926	0.297309	0.357827	0.319482	0.322691
Tb927.1.4710	hypothetical protein, conserved	197	445	0	457	244	262	52	52.0657	92.3405	0	90.3905	62.6863	77.5599	15.9364	0	0.391917	0.271797	0.336286	0.0690976	0.394526	0.255588	0.349886
Tb927.1.4720	SET domain containing protein, putative	666	1024	2801	955	821	856	846	61.477	74.2137	211.86	65.9724	73.6679	88.5039	90.5547	0.928623	0.28917	0.3229	0.38793	0.396919	0.274435	0.327579	0.397986
Tb927.1.4730	Ribonuclease H2 non-catalytic subunit (Ylr154p-like), putative	880	938	1157	1270	957	785	491	207.778	173.886	223.845	224.409	219.647	207.604	134.431	0.343499	0.344365	0.337057	0.318577	0.20629	0.342304	0.331357	0.326339
Tb927.1.4740	FAM91 N-terminus/FAM91 C-terminus, putative	2527	2764	3717	2693	2510	2113	2182	141.657	121.651	170.735	112.977	136.774	132.673	141.837	0.446455	0.295424	0.35765	0.346927	0.37089	0.309802	0.329458	0.36074
Tb927.1.4760	Vacuolar sorting protein 39 domain 1/Vacuolar sorting protein 39 domain 2, putative	1482	1777	1926	2390	1610	1417	1054	77.1462	72.6273	82.1524	93.1076	81.4683	82.6202	63.6222	0.319415	0.36201	0.316756	0.321234	0.247369	0.355796	0.321822	0.322382
Tb927.1.4780	Alpha/beta hydrolase domain-containing protein	902	1359	2579	1175	857	787	790	79.8516	94.4588	187.079	77.8459	73.7487	78.0372	81.0973	0.814693	0.339003	0.321161	0.339836	0.353162	0.35646	0.319593	0.323948
Tb927.1.480	leucine-rich repeat protein (LRRP), putative	7075	10675	8703	10087	7429	6921	4700	209.049	247.648	210.711	223.051	213.377	229.055	161.035	0.316629	0.335171	0.320635	0.344194	0.241982	0.339746	0.317019	0.343235				yes
Tb927.1.4800	hypothetical protein, conserved	583	1498	268	818	543	914	481	65.2218	131.578	24.5672	68.4854	59.0501	114.53	62.3981	0.10149	0.282921	0.243942	0.473137	0.257773	0.293501	0.249847	0.456652	6c	late G1		yes
Tb927.1.4830	phospholipase A1	123	331	770	92	195	232	262	13.7688	29.0915	70.6285	7.70727	21.2189	29.0891	34.0091	1.21741	0.132849	0.365747	0.501404	0.58621	0.134255	0.344245	0.5215
Tb927.1.4890	expression site-associated gene 2 (ESAG2) protein, putative	662	719	103	827	589	650	495	87.3539	74.4902	11.1368	81.6678	75.5503	96.07	75.7411	0.0439688	0.32243	0.298278	0.379291	0.299031	0.323561	0.303518	0.372921
Tb927.1.490	hypothetical protein	640	1018	463	874	612	772	534	137.683	171.947	81.6166	140.712	127.982	186.023	133.212	0.179489	0.30945	0.281453	0.409097	0.292956	0.316244	0.277449	0.406307
Tb927.1.4900	expression site-associated gene 11 (ESAG11) protein, putative	1013	1488	535	1548	1036	1072	692	163.348	188.388	70.6896	186.808	162.391	193.62	129.394	0.130227	0.344145	0.299162	0.356693	0.238374	0.343308	0.313663	0.34303
Tb927.1.4920	hypothetical protein	633	659	481	718	563	381	648	99.4234	81.2674	61.9052	84.3976	85.9587	67.0286	118.022	0.26078	0.355531	0.362107	0.282362	0.497175	0.375852	0.342728	0.281419
Tb927.1.4970	hypothetical protein	802	881	490	1046	908	560	828	57.9	49.9375	28.9867	56.5142	63.7217	45.2838	69.3166	0.175125	0.341435	0.38498	0.273586	0.418782	0.35224	0.369154	0.278606
Tb927.1.5000	hypothetical protein, conserved	383	559	671	620	448	392	492	47.2105	54.1001	67.7735	57.1943	53.6803	54.1223	70.3246	0.410756	0.346639	0.325341	0.32802	0.426218	0.353336	0.3204	0.326264
Tb927.1.5030	Flagellum attachment zone protein 37	2457	2658	707	3179	2321	2288	1960	157.416	133.704	37.1159	152.424	144.549	164.191	145.613	0.080483	0.330521	0.313443	0.356036	0.315752	0.338662	0.313645	0.347692		G2M
Tb927.1.5100	expression site-associated gene 2 (ESAG2) protein, putative	592	657	73	651	759	571	361	78.5165	68.4149	7.9334	64.6161	97.8538	84.8253	55.5199	0.0320807	0.261292	0.395696	0.343012	0.224509	0.269568	0.383227	0.347205
Tb927.1.5110	expression site-associated gene 11 (ESAG11) protein, putative	807	1294	1455	1438	852	867	611	132.964	167.395	196.436	177.313	136.457	160.004	116.736	0.41462	0.374256	0.288022	0.337722	0.246396	0.374583	0.283803	0.341614
Tb927.1.5180	hypothetical protein	81	125	0	55	102	50	0	87.0244	105.442	0	44.2221	106.525	60.1695	0	0	0.209666	0.505058	0.285276	0	0.205717	0.624063	0.17022
Tb927.1.5220	expression site-associated gene 9 (ESAG9) protein, putative	276	246	0	256	175	196	89	53.3686	37.3472	0	37.0457	32.8936	42.4506	19.9558	0	0.329618	0.292674	0.377708	0.177559	0.33716	0.299131	0.363709
Tb927.1.5240	expression site-associated gene 1 (ESAG1) protein, putative	601	494	166	309	505	406	40	109.123	70.4232	24.6972	41.9877	89.1314	82.5694	8.4218	0.115576	0.19649	0.417109	0.386401	0.0394116	0.199408	0.417742	0.38285
Tb927.1.5260	hypothetical protein	354	467	468	383	367	333	230	119.029	123.285	128.941	96.3759	119.953	125.413	89.6765	0.377306	0.282013	0.351005	0.366982	0.26241	0.286766	0.344839	0.368395
Tb927.1.530	hypothetical protein, conserved	911	1723	2172	1540	1236	1084	1113	110.273	163.751	215.431	139.506	145.434	146.971	156.224	0.498786	0.322997	0.336723	0.34028	0.361705	0.324142	0.33417	0.341688
Tb927.1.540	DNA-directed RNA polymerase III, putative	2516	3085	1148	3220	3030	2306	2236	107.87	103.846	40.33	103.316	126.278	110.739	111.164	0.118502	0.303573	0.371044	0.325383	0.326633	0.317356	0.364587	0.318058
Tb927.1.560	WD domain, G-beta repeat, putative	1030	1179	1305	1448	1102	997	625	126.448	113.641	131.275	133.034	131.508	137.094	88.9727	0.32685	0.33123	0.32743	0.341339	0.221525	0.339914	0.321774	0.338312
Tb927.1.570	Histone-lysine N-methyltransferase, H3 lysine-76 specific	584	862	0	800	750	494	288	86.5604	100.314	0	88.7396	108.06	82.0132	49.4995	0	0.318277	0.387572	0.294152	0.177537	0.323659	0.367682	0.30866			early G1/late G2&M	yes
Tb927.1.580	phosphate-repressible phosphate permease, putative	1282	1626	1568	1735	1221	1310	1173	91.7508	91.3669	91.953	92.9271	84.9443	105.013	97.347	0.325055	0.328498	0.300279	0.371223	0.344122	0.333531	0.284041	0.382428
Tb927.1.600	phosphate-repressible phosphate permease, putative	1272	1171	594	1527	993	995	980	72.995	52.7605	27.9312	65.5792	55.3926	63.9557	65.213	0.151039	0.354621	0.299537	0.345842	0.352641	0.366662	0.284337	0.349001
Tb927.1.610	hypothetical protein, conserved	585	462	1	747	447	564	911	109.278	67.7586	0.153064	104.428	81.1672	118.006	197.332	0.000504161	0.343964	0.267347	0.388688	0.649969	0.343238	0.271272	0.38549
Tb927.1.630	histone chaperone ASF1A	344	335	283	412	298	253	225	51.1547	39.1127	34.4835	45.8506	43.0764	42.1403	38.7982	0.263097	0.349825	0.328659	0.321516	0.296017	0.358687	0.3085	0.332813
Tb927.1.640	BRCA2	1961	1879	959	1746	2149	1927	1502	68.9099	51.8414	27.6134	45.9166	73.407	75.8466	61.2035	0.141484	0.235264	0.376118	0.388618	0.313591	0.244886	0.369134	0.38598
Tb927.1.650	conserved protein, unknown function	321	684	806	405	388	319	194	90.3624	151.177	185.915	85.3216	106.172	100.583	63.3267	0.63653	0.29212	0.363508	0.344371	0.216815	0.300182	0.348855	0.350963
Tb927.1.670	conserved protein, unknown function	332	632	28	629	640	532	527	29.1494	43.5668	2.01441	41.3298	54.6221	52.3183	53.6543	0.0135861	0.278747	0.368396	0.352858	0.361868	0.285178	0.352987	0.361834
Tb927.1.690	hypothetical protein, conserved	601	871	694	754	576	643	881	89.8133	102.195	84.9813	84.3254	83.673	107.629	152.667	0.30832	0.30594	0.303573	0.390486	0.553889	0.319545	0.295122	0.385332
Tb927.1.700	phosphoglycerate kinase	471	402	860	790	364	192	337	47.144	31.592	70.5345	59.1771	35.4163	21.5257	39.1145	0.607432	0.509624	0.305	0.185376	0.336848	0.508461	0.295337	0.196202	5a
Tb927.1.710	phosphoglycerate kinase	648	497	1290	676	396	306	160	78.4903	47.2654	128.035	61.2786	46.6265	41.5157	22.4731	0.856875	0.410107	0.312048	0.277844	0.150401	0.408119	0.311166	0.280715	5a
Tb927.1.720	phosphoglycerate kinase	548	638	2214	874	249	295	178	55.4936	50.7258	183.712	66.2361	24.5108	33.4607	20.9018	1.47907	0.533269	0.197338	0.269393	0.168281	0.511643	0.206642	0.281715	5a
Tb927.1.730	NADH-ubiquinone oxidoreductase complex I subunit, putative	265	298	1	486	306	159	616	24.9693	22.0457	0.0772073	34.2703	28.0272	16.7806	67.3045	0.000976343	0.433373	0.354424	0.212203	0.851114	0.412422	0.365686	0.221893
Tb927.1.740	phosphatidylinositol-4-phosphate 5-kinase related	323	197	0	231	370	134	163	43.9962	21.0681	0	23.5475	48.9904	20.4441	25.7456	0	0.253248	0.52688	0.219871	0.276888	0.254913	0.514386	0.230701
Tb927.1.750	Metal-binding domain-containing protein	2824	2169	2005	3642	2173	1924	2876	126.262	76.1404	73.455	121.863	94.4422	96.3529	149.108	0.234938	0.389764	0.302063	0.308174	0.476905	0.406607	0.291824	0.301569
Tb927.1.760	wd40 repeat domain-containing protein	2733	3207	4236	2909	2637	2542	1961	170.525	157.107	216.572	135.836	159.94	177.654	141.883	0.457454	0.286919	0.337832	0.375249	0.299691	0.288252	0.337185	0.374563
Tb927.1.780	leucine-rich repeat-containing protein	810	679	921	1028	593	380	768	103.208	67.9272	96.1579	98.0261	73.4479	54.2327	113.473	0.42603	0.434307	0.325413	0.24028	0.502744	0.432979	0.32909	0.237931
Tb927.1.790	hypothetical transmembrane protein, conserved	1237	1456	72	1459	1167	992	1213	88.5303	81.8144	4.22233	78.1445	81.1876	79.5214	100.667	0.0176775	0.327165	0.339905	0.33293	0.421457	0.324374	0.327676	0.347951
Tb927.1.820	kelch domain-containing protein	1848	3001	2314	2848	2289	2188	1314	153.847	196.155	157.851	177.438	185.238	204.026	126.848	0.278544	0.313107	0.32687	0.360023	0.223836	0.309717	0.309184	0.381099
Tb927.1.830	hypothetical protein, conserved	1531	1604	1842	1977	1589	1158	1122	89.3261	73.4774	88.0623	86.3238	90.1205	75.6766	75.9098	0.349286	0.34239	0.357449	0.30016	0.301085	0.33823	0.348032	0.313738
Tb927.1.840	transmembrane protein, putative	223	212	123	247	231	149	281	50.7393	37.8723	22.932	42.0589	51.0915	37.9731	74.1393	0.174889	0.320758	0.389644	0.289598	0.565416	0.33471	0.353025	0.312266
Tb927.1.860	transmembrane protein, putative	840	1236	1406	1121	774	903	495	106.137	122.617	145.569	106.002	95.0656	127.798	72.5259	0.44264	0.322325	0.289072	0.388603	0.220534	0.313894	0.283233	0.402873
Tb927.1.870	deoxyhypusine synthase	559	723	1670	1095	844	673	858	62.8077	63.7802	153.75	92.0738	92.1808	84.6967	111.787	0.571665	0.342344	0.342741	0.314915	0.41564	0.366389	0.332016	0.301595
Tb927.1.880	Midasin, putative	5597	5438	5415	6038	5184	3478	3527	73.737	56.2491	58.4556	59.5312	66.3884	51.3228	53.8813	0.329806	0.335874	0.374563	0.289563	0.303998	0.334836	0.361259	0.303905		S phase
Tb927.1.990	Enkuring domain-containig protein	105	159	281	183	157	209	105	16.7382	19.9004	36.7048	21.8319	24.3285	37.3177	19.4093	0.439694	0.261528	0.291436	0.447036	0.232508	0.273107	0.270932	0.455961
Tb927.10.1000	hypothetical protein	87	144	0	156	122	93	68	19.721	25.6282	0	26.464	26.8823	23.6126	17.874	0	0.343872	0.349307	0.306821	0.232254	0.347456	0.322069	0.330474
Tb927.10.10000	hypothetical protein, conserved	366	578	2	581	423	278	327	27.9103	34.6065	0.124971	33.1574	31.356	23.7453	28.9157	0.00141597	0.375684	0.355273	0.269042	0.327624	0.394014	0.318591	0.287396			G2&M
Tb927.10.10010	mRNA turnover protein 4 homolog, putative	685	510	953	571	678	364	235	165.392	96.681	188.545	103.177	159.13	98.4411	65.7953	0.522651	0.286008	0.441111	0.272881	0.182386	0.290963	0.421215	0.287822
Tb927.10.10020	Rab5 GDP/GTP exchange factor (Rabex-5), putative	620	612	525	645	676	423	444	43.2142	33.4913	29.9842	33.6446	45.8013	33.0237	35.8856	0.266598	0.299144	0.407233	0.293623	0.319069	0.310097	0.389363	0.300541
Tb927.10.10030	hypothetical protein, conserved	346	335	636	275	267	237	367	153.978	117.051	231.919	91.5875	115.502	118.136	189.387	0.713104	0.281612	0.355145	0.363242	0.582326	0.292024	0.341359	0.366617
Tb927.10.10050	hypothetical protein, conserved	1189	1371	225	2037	1100	1056	689	40.4887	36.6552	6.27816	51.9116	36.4118	40.2779	27.2066	0.0488188	0.403663	0.283137	0.3132	0.211558	0.413466	0.275562	0.310972				yes
Tb927.10.10070	hypothetical protein, conserved	542	675	993	625	536	376	504	37.1361	36.3117	55.7498	32.0478	35.6992	28.8559	40.0433	0.577103	0.331748	0.369546	0.298707	0.414514	0.345154	0.355915	0.298931
Tb927.10.10080	hypothetical protein, conserved	286	482	1095	472	315	258	447	113.879	150.685	357.264	140.65	121.923	115.066	206.389	0.946046	0.372446	0.322855	0.304699	0.546525	0.424004	0.327585	0.248411
Tb927.10.10090	Component of motile flagella 14	2216	2789	3704	3415	2512	1711	1704	109.307	108.012	149.708	126.063	120.446	94.5316	97.465	0.438974	0.369642	0.353172	0.277185	0.285787	0.353439	0.365661	0.2809
Tb927.10.1010	hypothetical protein	26	38	1	66	3	48	1	6.26101	7.18457	0.197319	11.8942	0.702246	12.9468	0.279237	0.00772489	0.46565	0.0274924	0.506858	0.0109319	0.49325	0.0217719	0.484978
Tb927.10.10100	hypothetical protein, conserved	1123	1483	563	1825	1493	1385	1855	67.5173	70.004	27.7359	82.1144	87.2554	93.2687	129.325	0.105605	0.312652	0.332226	0.355122	0.492406	0.325404	0.320531	0.354065
Tb927.10.10110	PIG-P, putative	40	55	19	125	62	65	115	12.7641	13.7797	4.968	29.8512	19.2317	23.2324	42.553	0.0686991	0.412792	0.265943	0.321265	0.588437	0.422291	0.249592	0.328117
Tb927.10.10120	hypothetical protein, conserved	687	720	113	1019	771	682	373	65.6171	53.9932	8.84375	72.8376	71.5833	72.9617	41.3116	0.0406829	0.335066	0.329296	0.335637	0.190041	0.337103	0.325204	0.337693
Tb927.10.10130	RNA editing mediator complex protein 1	589	845	1482	940	779	533	473	58.9875	66.4428	121.616	70.452	75.8366	59.7891	54.9298	0.590146	0.341871	0.368	0.290129	0.266549	0.348935	0.364695	0.28637
Tb927.10.10140	paraflagellar rod component, putative	432	535	1604	627	462	521	747	60.4765	58.8034	183.994	65.6888	62.8697	81.6941	121.262	0.875111	0.312428	0.29902	0.388552	0.576745	0.318747	0.289363	0.39189				yes
Tb927.10.10150	hypothetical protein, conserved	1579	1479	1529	2405	1419	1457	2266	119.408	87.8142	94.7448	136.109	104.311	123.413	198.707	0.260408	0.374098	0.2867	0.339202	0.546149	0.384461	0.283738	0.331801		late G1
Tb927.10.10160	Kinetoplast polyadenylation factor 4	1436	1368	1241	1616	1243	1277	922	218.37	163.332	154.635	183.908	183.741	217.51	162.582	0.264261	0.314287	0.314002	0.371711	0.277842	0.313071	0.335836	0.351093
Tb927.10.10170	pre-mRNA splicing factor 46, putative	1748	1798	1025	2125	1541	1413	1504	227.842	184.004	109.474	207.287	195.25	206.293	227.322	0.179811	0.340468	0.320697	0.338835	0.373376	0.350637	0.313289	0.336074
Tb927.10.10180	Miro-like protein, putative	240	340	1267	222	241	206	223	40.1999	44.7135	173.895	27.8283	39.2398	38.6483	43.3132	1.64492	0.263236	0.37118	0.365585	0.409711	0.268177	0.366728	0.365095
Tb927.10.10190	Leucine-rich repeat domain containing protein	2246	2930	1308	2516	2357	1861	1892	134.19	137.444	64.035	112.498	136.889	124.54	131.08	0.17125	0.300855	0.366085	0.33306	0.350549	0.301805	0.353784	0.344411
Tb927.10.1020	hypothetical protein	1967	1939	2178	2240	1934	1671	1470	129.777	100.443	117.747	110.602	124.036	123.487	112.464	0.328787	0.308837	0.346348	0.344815	0.314036	0.320134	0.34045	0.339415
Tb927.10.10200	hypothetical protein, conserved	1049	1958	3509	1687	1197	1038	1075	114.394	167.644	313.552	137.678	126.888	126.787	135.937	0.8012	0.3518	0.324228	0.323972	0.347353	0.353447	0.317289	0.329264			early S
Tb927.10.10210	procyclin-associated gene 4 (PAG4) protein	1866	2563	3192	2238	1906	1938	1647	150.515	162.316	210.973	135.098	149.447	175.094	154.05	0.458998	0.293922	0.32514	0.380938	0.335156	0.305051	0.333367	0.361582		S phase
Tb927.10.10220	procyclin-associated gene 2 (PAG2) protein	696	1064	1360	852	778	763	1025	103.33	124.023	165.445	94.6622	112.277	126.879	176.458	0.495612	0.283573	0.336342	0.380084	0.528605	0.299428	0.332416	0.368156		S phase
Tb927.10.10230	procyclin-associated gene 5 (PAG5) protein	380	511	0	466	333	325	401	61.8247	65.2748	0	56.7395	52.6647	59.2259	75.6528	0	0.336473	0.312309	0.351218	0.448632	0.316532	0.289348	0.394121
Tb927.10.10240	procyclin-associated gene 1 (PAG1) protein	1683	1460	1084	2540	1730	1449	1738	123.567	84.1623	65.2147	139.564	123.47	119.162	147.969	0.170632	0.365163	0.323054	0.311782	0.387155	0.351547	0.324345	0.324108		S phase
Tb927.10.10250	EP2 procyclin	640	893	480	957	786	560	567	161.171	176.565	99.0481	180.36	192.41	157.959	165.574	0.186627	0.339834	0.362538	0.297627	0.311975	0.337827	0.355216	0.306957		early G1
Tb927.10.10260	EP1 procyclin	1815	2848	1959	2617	2031	1932	1615	437.647	539.18	387.061	472.25	476.052	521.801	451.567	0.263288	0.321236	0.323822	0.354942	0.307167	0.309197	0.330982	0.359821
Tb927.10.10270	hypothetical protein	782	1129	868	1147	983	724	842	40.5446	45.9586	36.876	44.5052	49.5424	42.0451	50.6222	0.270962	0.327021	0.364034	0.308945	0.371968	0.333366	0.343922	0.322712
Tb927.10.10280	Microtubule-associated repetitive protein 2	4196	5807	3000	5483	5108	3268	4123	100.127	108.796	58.6589	97.9161	118.485	87.3469	114.086	0.193117	0.32236	0.390076	0.287564	0.375593	0.330388	0.376325	0.293287
Tb927.10.10290	hypothetical protein, conserved	587	503	189	746	596	449	588	173.868	116.976	45.8713	165.364	171.603	148.963	201.958	0.094399	0.340304	0.353143	0.306552	0.415611	0.3541	0.336506	0.309394
Tb927.10.1030	serine peptidase, Clan SC, Family S10	693	997	236	1004	783	642	245	77.0058	86.9825	21.4882	83.4921	84.5764	79.9053	31.5689	0.0866552	0.336697	0.34107	0.322233	0.127307	0.325982	0.336025	0.337993
Tb927.10.10300	hypothetical protein, conserved	1393	1486	1931	1640	1078	1281	1159	114.394	95.8118	129.937	100.79	86.0536	117.829	110.367	0.426481	0.330814	0.282446	0.38674	0.362247	0.348299	0.288877	0.362823
Tb927.10.10310	hypothetical protein, conserved	1029	1498	3226	1727	1534	1181	799	107.935	123.368	277.273	135.568	156.411	138.754	97.1839	0.643722	0.314739	0.363127	0.322134	0.225624	0.312098	0.364486	0.323417
Tb927.10.10320	dynein light chain Tctex-type, putative	206	333	0	318	212	274	155	86.1827	109.381	0	99.5637	86.2155	128.397	75.1946	0	0.316904	0.274418	0.408678	0.239339	0.338329	0.26455	0.397121
Tb927.10.10330	Anaphase-promoting complex subunit CDC27	850	1015	1181	767	820	853	1288	85.8842	80.5205	97.7782	57.9977	80.5388	96.537	150.908	0.415947	0.246722	0.342611	0.410667	0.641961	0.25615	0.33867	0.405181
Tb927.10.10340	structural maintenance of chromosome 2, putative	401	449	211	474	608	421	549	20.5967	18.107	8.88041	18.2202	30.3566	24.2206	32.6985	0.121988	0.250286	0.417001	0.332713	0.449171	0.265149	0.396228	0.338623
Tb927.10.10350	STE/STE11 serine/threonine-protein kinase, putative	1171	1530	1772	1732	1141	772	1178	56.5022	57.9623	70.0599	62.5428	53.5169	41.723	65.9107	0.444028	0.396386	0.339181	0.264434	0.417731	0.402697	0.323187	0.274115
Tb927.10.10380	ATP-dependent DEAD/H RNA helicase, putative	969	1281	931	1292	1140	721	1266	103.01	106.918	81.0965	102.787	117.803	85.85	156.06	0.264641	0.335423	0.384424	0.280153	0.509267	0.342234	0.366262	0.291504
Tb927.10.10390	trypanothione reductase	847	639	934	803	973	537	863	96.7228	57.2918	87.3957	68.6249	108.008	68.6863	114.277	0.356253	0.279738	0.440275	0.279988	0.46583	0.274574	0.426253	0.299173
Tb927.10.10400	Mitochondrial ribosomal protein S11	591	417	274	421	321	512	414	92.8265	51.4241	35.2641	49.4866	49.0102	90.0751	75.4028	0.187006	0.262428	0.259902	0.47767	0.399862	0.317268	0.246212	0.436519
Tb927.10.10410	DNA replication licensing factor MCM8, putative	359	141	83	542	408	120	69	30.4453	9.38839	5.76769	34.399	33.6343	11.3988	6.78543	0.0726115	0.433062	0.423435	0.143503	0.0854242	0.437496	0.414491	0.148014
Tb927.10.10420	monothiol glutaredoxin, putative	152	244	0	366	230	226	307	45.4671	57.3046	0	81.9324	66.8773	75.7203	106.486	0	0.364906	0.297854	0.337239	0.474264	0.377363	0.288109	0.334528
Tb927.10.10430	hypothetical protein, conserved	243	357	2	396	300	256	184	40.7024	46.9491	0.274499	49.6397	48.8463	48.029	35.7383	0.00187352	0.338803	0.333387	0.327809	0.243922	0.350221	0.31416	0.33562
Tb927.10.10440	mitochondrial carrier protein	382	564	368	485	376	320	197	43.1877	50.0636	34.0912	41.0355	41.322	40.5226	25.8265	0.277435	0.333947	0.336279	0.329773	0.210176	0.337942	0.312523	0.349535
Tb927.10.10460	histone H2B, putative	136	41	57	131	158	119	36	34.6818	8.20904	11.9106	25.0009	39.1666	33.9907	10.6455	0.121341	0.2547	0.399016	0.346285	0.108453	0.270387	0.389756	0.339857
Tb927.10.10590	histone H2B, putative	116	43	43	50	52	52	26	27.4245	7.98171	8.33005	8.84652	11.9504	13.77	7.12782	0.240983	0.255924	0.345717	0.398359	0.206204	0.259301	0.299664	0.441035
Tb927.10.1060	T-complex protein 1, delta subunit, putative	146	145	0	85	68	85	733	11.9464	9.31536	0	5.20505	5.40867	7.79031	69.5491	0	0.282821	0.293885	0.423293	3.77901	0.295291	0.279731	0.424979	3e
Tb927.10.10600	ARP2/3 complex 16kDa subunit, putative	254	168	53	131	162	136	289	86.3644	44.8494	14.7664	33.3345	53.5443	51.7953	113.947	0.106483	0.24038	0.386116	0.373504	0.821687	0.248726	0.364031	0.387243
Tb927.10.10610	protein tyrosine phosphatase, putative	459	584	0	555	483	484	410	55.5973	55.5392	0	50.3101	56.8702	65.6654	57.5873	0	0.291069	0.329023	0.379908	0.333172	0.291019	0.3447	0.364281
Tb927.10.10620	hypothetical protein, conserved	825	1217	1939	1404	1105	718	1149	153.951	178.306	296.487	196.073	200.442	150.074	248.629	0.542431	0.358721	0.366715	0.274564	0.454874	0.347087	0.390587	0.262326
Tb927.10.10630	hypothetical protein, conserved	666	693	148	628	553	695	208	119.965	98.008	21.8445	84.657	96.8286	140.222	43.4458	0.0679015	0.263148	0.300983	0.435868	0.135047	0.327178	0.296022	0.3768
Tb927.10.10640	hypothetical protein, conserved	74	229	492	231	111	95	126	32.612	79.2368	177.668	76.1865	47.5516	46.8942	64.39	1.04123	0.446495	0.278679	0.274826	0.377361	0.458861	0.29017	0.250969
Tb927.10.10650	cytosolic Fe-S cluster assembly factor NAR1, putative	1327	1850	2310	1932	1591	1391	1523	141.564	154.953	201.926	154.245	164.987	166.211	188.402	0.415962	0.31774	0.339869	0.342391	0.388103	0.281725	0.326374	0.3919
Tb927.10.10670	kinetoplastid-specific dual specificity phosphatase, putative	528	871	571	1237	807	561	303	36.7172	47.5554	32.5364	64.3763	54.5514	43.6967	24.4332	0.200071	0.395859	0.335444	0.268697	0.150243	0.402228	0.322515	0.275257
Tb927.10.10680	hypothetical protein, conserved	198	461	1213	564	457	400	496	12.0277	21.9869	60.3775	25.6399	26.9854	27.2162	34.9382	0.756217	0.321135	0.337988	0.340877	0.437594	0.31384	0.320104	0.366055
Tb927.10.10690	CEP19-like protein, putative	39	109	0	143	92	139	79	5.98075	13.1239	0	16.4115	13.7144	23.8757	14.0482	0	0.303908	0.253962	0.44213	0.260144	0.305829	0.243879	0.450292
Tb927.10.1070	cdc2-related kinase 1	979	1062	3009	1135	779	546	518	90.4613	77.0461	227.824	78.4868	69.9704	56.5097	55.5024	1.11152	0.382924	0.341374	0.275702	0.270787	0.360449	0.328015	0.311537
Tb927.10.10700	splicing factor Prp31	168	248	353	401	251	178	278	28.2965	32.7961	48.7187	50.5463	41.0955	33.581	54.2964	0.389057	0.403651	0.328179	0.26817	0.433598	0.408418	0.322044	0.269538
Tb927.10.10710	hypothetical protein, conserved	1500	1795	2118	1990	1533	1528	1621	193.984	182.258	224.439	192.597	192.714	221.334	243.086	0.369968	0.317478	0.317672	0.36485	0.400706	0.283269	0.33681	0.379921
Tb927.10.10720	Tetraspanin family, putative	1770	2209	1836	2402	2065	1727	921	193.952	190.047	164.851	196.976	219.957	211.964	117.026	0.262126	0.313209	0.34975	0.337041	0.186081	0.320168	0.341575	0.338258
Tb927.10.10730	RNA Interference Factor 5	3182	3317	4759	3861	2924	2217	1823	126.895	103.857	155.51	115.23	113.349	99.0287	84.3012	0.474683	0.351731	0.345991	0.302278	0.257323	0.344716	0.350958	0.304327
Tb927.10.10740	hypothetical protein, conserved	526	393	97	936	303	303	101	55.4942	32.5537	8.38554	73.9024	31.0743	35.8059	12.3562	0.0595638	0.52494	0.220725	0.254335	0.087768	0.506636	0.22267	0.270694
Tb927.10.10750	metallo-peptidase, Clan MC, Family M14, putative	2770	2650	1361	3331	2381	2062	1641	83.3108	62.5768	33.5411	74.9751	69.6109	69.4641	57.2311	0.156697	0.350269	0.325209	0.324523	0.267373	0.352898	0.322217	0.324884
Tb927.10.10770	Generative cell specific 1 protein, putative	1016	1035	4302	829	1149	713	1231	95.139	76.0941	330.09	58.0952	104.588	74.7833	133.667	1.39005	0.244646	0.440432	0.314922	0.562889	0.253446	0.446693	0.299862
Tb927.10.10780	hypothetical protein, conserved	29	31	0	53	24	27	31	7.81233	6.55678	0	10.6851	6.28479	8.14698	9.68382	0	0.425416	0.250222	0.324363	0.38555	0.368116	0.16163	0.470254			G2&M
Tb927.10.10800	palmitoyl acyltransferase 2, putative	618	913	979	982	702	656	461	75.5113	87.5872	98.0176	89.7958	83.3792	89.7796	65.3171	0.372755	0.341488	0.317086	0.341426	0.248397	0.330586	0.323941	0.345473
Tb927.10.10810	adenosine deaminase-like protein	899	934	1	1029	924	768	818	85.4165	69.6747	0.0778537	73.1675	85.3396	81.7322	90.1234	0.000324067	0.304561	0.355227	0.340212	0.37514	0.314052	0.330962	0.354986
Tb927.10.10820	hypothetical protein, conserved	264	332	0	384	284	208	332	45.7388	45.1612	0	49.789	47.8296	40.3641	66.6994	0	0.360835	0.346635	0.29253	0.483389	0.347586	0.383304	0.269111
Tb927.10.10830	RGG-containing protein 2	339	456	493	646	563	431	498	47.1663	49.813	56.2052	67.2644	76.1443	67.1676	80.3459	0.266911	0.31943	0.361599	0.31897	0.381552	0.308048	0.355838	0.336114
Tb927.10.10840	Enriched in surface-labeled proteome protein 15	692	543	2	768	677	568	629	72.502	44.6673	0.171701	60.218	68.9492	66.6565	76.4182	0.000876812	0.307511	0.352098	0.34039	0.39024	0.304422	0.33922	0.356358
Tb927.10.10850	Protein argonaute-1	1422	1476	234	1587	1263	1208	1057	76.2302	62.1241	10.2788	63.6686	65.8154	72.5345	65.7059	0.0508803	0.315162	0.325789	0.359049	0.325247	0.301302	0.328198	0.370501
Tb927.10.10870	CMGC family protein kinase, putative	471	597	2006	509	379	296	420	46.1517	45.9291	161.063	37.3255	36.0997	32.487	47.722	1.52072	0.35242	0.340845	0.306735	0.450581	0.337492	0.349637	0.312871
Tb927.10.10880	ATP-binding cassette sub-family F member 1, putative	508	586	440	570	503	279	140	42.901	38.8551	30.4477	36.0247	41.2923	26.3912	13.7099	0.29359	0.347366	0.398159	0.254475	0.132197	0.351874	0.376299	0.271826
Tb927.10.10980	heat shock protein 90, putative	708	340	130	349	191	325	285	52.4698	19.7834	7.89437	19.3563	13.7596	26.978	24.492	0.131367	0.322101	0.228968	0.448931	0.407561	0.349898	0.227104	0.422998
Tb927.10.10990	predicted WD40 repeat protein	1011	913	300	577	615	625	884	78.0139	55.3143	18.9688	33.321	46.131	54.0195	79.0998	0.142119	0.249649	0.345624	0.404727	0.592634	0.283583	0.331287	0.385131			high G2&M	yes
Tb927.10.11000	hypothetical protein, conserved	229	449	769	337	334	207	218	28.7946	44.327	79.2318	31.7122	40.8243	29.1539	31.7859	0.779148	0.311851	0.401457	0.286693	0.312575	0.319996	0.384284	0.29572
Tb927.10.11010	hypothetical protein, conserved	508	842	2240	686	486	522	302	90.2517	117.449	326.09	91.2088	83.9314	103.875	62.2158	1.16872	0.326895	0.300813	0.372292	0.222983	0.340892	0.280077	0.379031
Tb927.10.11020	DNA mismatch repair protein MSH2, putative	904	1143	835	1263	923	588	673	48.1345	47.7838	36.4311	50.3283	47.7734	35.0684	41.5533	0.273568	0.377925	0.35874	0.263335	0.312032	0.399238	0.337191	0.263571		late G1	early S
Tb927.10.11030	Archaic translocase of outer membrane 11 kDa subunit	683	584	293	878	621	547	384	96.3573	64.6879	33.8711	92.6999	85.1633	86.4374	62.8199	0.128154	0.350737	0.322221	0.327042	0.237684	0.36265	0.315356	0.321994
Tb927.10.11040	hypothetical protein, conserved	2188	2281	1140	2784	2319	1889	1610	143.524	117.476	61.2744	136.668	147.868	138.79	122.463	0.144745	0.322843	0.3493	0.327856	0.289287	0.322452	0.335851	0.341697
Tb927.10.11050	LSU ribosomal protein, mitochondrial, putative	492	593	2464	792	653	437	315	83.3322	78.8585	341.969	100.391	107.512	82.9048	61.8672	1.17593	0.345214	0.369702	0.285084	0.212743	0.346562	0.357228	0.29621
Tb927.10.11060	hypothetical protein, conserved	143	174	0	211	198	126	147	31.5102	30.1031	0	34.7952	42.4109	31.0983	37.5608	0	0.321272	0.39159	0.287138	0.346808	0.331718	0.374742	0.29354			G2&M
Tb927.10.11070	hypothetical protein, conserved	847	1021	720	1156	880	841	249	98.8998	93.6018	68.8878	101.016	99.883	109.991	33.7143	0.221582	0.324925	0.32128	0.353794	0.108444	0.340734	0.309901	0.349365
Tb927.10.11080	paraflagellar rod protein	3202	3820	460	3140	2694	2276	3418	70.1732	65.7294	8.26048	51.4992	57.3911	55.8692	86.8609	0.0501366	0.312572	0.348332	0.339096	0.527198	0.323023	0.344463	0.332514
Tb927.10.11090	hypothetical protein, conserved	517	747	715	1039	589	501	413	40.5142	45.9603	45.9114	60.9331	44.8672	43.9749	37.5292	0.306535	0.40683	0.299564	0.293606	0.25057	0.398322	0.313542	0.288136
Tb927.10.1110	kinesin, putative	2813	3395	2267	4193	3567	2912	1924	81.0079	76.7615	53.4942	90.3656	99.8521	93.9289	64.2488	0.188263	0.318025	0.351411	0.330565	0.226111	0.319961	0.345506	0.334533
Tb927.10.11100	deoxyribodipyrimidine photo-lyase, putative	393	213	1904	491	290	132	605	32.4644	13.8147	128.878	30.3541	23.2868	12.2135	57.9525	1.95702	0.460928	0.35361	0.185462	0.880011	0.458038	0.358232	0.183731
Tb927.10.11110	hypothetical protein, conserved	1567	1721	2773	2570	1788	1309	1549	103.236	89.0206	149.696	126.712	114.506	96.5947	118.336	0.443134	0.375095	0.338963	0.285942	0.350301	0.369535	0.331584	0.298881
Tb927.10.11120	hypothetical protein, conserved	651	832	751	902	766	567	388	128.201	128.642	121.185	132.935	146.635	125.068	88.6024	0.299491	0.328529	0.362386	0.309086	0.218967	0.320283	0.354526	0.325191
Tb927.10.11130	SET domain containing protein, putative	1034	1304	234	1412	1154	970	784	63.5124	62.8871	11.7775	64.9073	68.9034	66.736	55.8414	0.0587268	0.323652	0.343578	0.33277	0.278446	0.32837	0.325683	0.345948
Tb927.10.11140	hypothetical protein, conserved	1910	1943	1429	2653	2200	1727	1337	61.0666	48.7741	37.437	63.4788	68.3739	61.8462	49.5683	0.193274	0.327719	0.35299	0.319291	0.255904	0.338204	0.341639	0.320157
Tb927.10.11150	hypothetical protein, conserved	524	404	29	512	435	316	317	97.3821	58.9489	4.41615	71.2097	78.584	65.7787	68.314	0.0204857	0.330328	0.364536	0.305135	0.316896	0.341251	0.353647	0.305102
Tb927.10.11160	NFU2 iron-sulfur cluster scaffold homolog, mitochondrial	172	262	1	132	337	195	146	25.9385	31.0216	0.12357	14.8974	49.4018	32.9383	25.5312	0.00127081	0.153207	0.508053	0.338741	0.262565	0.157809	0.494236	0.347955
Tb927.10.11170	hypothetical protein, conserved	2318	2923	1112	3597	2992	2349	1662	73.4516	72.7215	28.8729	85.3001	92.1608	83.3722	61.0691	0.110695	0.327029	0.353333	0.319638	0.234131	0.34166	0.337392	0.320948
Tb927.10.11180	Ubiquitin-like modifier-activating enzyme ATG7, putative	1166	1006	1511	1731	1354	1051	797	93.2232	63.1495	98.9891	103.572	105.23	94.1192	73.8901	0.326781	0.341911	0.347384	0.310705	0.243925	0.340232	0.348128	0.311639
Tb927.10.11190	tRNA-splicing ligase RtcB, putative	269	195	597	394	173	164	69	32.1753	18.3127	58.5117	35.2686	20.1147	21.9718	9.57022	0.756404	0.455931	0.260031	0.284038	0.123718	0.511866	0.184857	0.303277
Tb927.10.1120	hypothetical protein, conserved	379	582	279	515	277	336	221	27.4929	33.1475	16.5838	27.9582	19.5325	27.3005	18.5899	0.221734	0.373817	0.26116	0.365023	0.248557	0.373477	0.252594	0.373929
Tb927.10.11200	hypothetical protein, conserved	91	123	237	183	157	82	29	43.4811	46.1435	92.7908	65.4381	72.9215	43.8857	16.0679	0.509153	0.359066	0.400128	0.240806	0.0881663	0.370881	0.399231	0.229888
Tb927.10.11210	hypothetical protein, conserved	842	981	1334	1006	806	763	537	64.1012	58.6367	83.2162	57.3156	59.6466	65.0622	47.4057	0.45717	0.314879	0.327685	0.357437	0.260436	0.325114	0.315969	0.358917
Tb927.10.11220	procyclic form surface phosphoprotein	1029	1237	1780	1380	744	655	202	121.955	115.106	172.863	122.401	85.7143	86.9512	27.7611	0.585844	0.414825	0.290492	0.294684	0.0940845	0.41593	0.299482	0.284589
Tb927.10.11230	Ras-induced vulval development antagonist, putative	1356	1440	2	1644	1080	948	528	221.211	184.44	0.267347	200.711	171.265	173.223	99.8812	0.000490366	0.368142	0.314133	0.317725	0.183201	0.34939	0.324149	0.326461
Tb927.10.11240	hypothetical protein, conserved	78	81	579	156	59	39	95	10.2924	8.3918	62.6037	15.4053	7.56786	5.7642	14.5362	2.17848	0.536072	0.263346	0.200582	0.505829	0.515151	0.2749	0.209949	6c
Tb927.10.11250	Coiled-coil domain-containing protein 40 homolog	27	29	0	1	5	5	117	1.85837	1.56715	0	0.0515097	0.33453	0.385468	9.33804	0	0.066765	0.433605	0.49963	12.1036	1	0	0	S4
Tb927.10.11260	SSU ribosomal protein, mitochondrial, putative	23	43	0	177	36	71	0	6.63926	9.74555	0	38.2372	10.1016	22.9562	0	0	0.536323	0.141688	0.321989	0	0.537322	0.13184	0.330838
Tb927.10.11270	RNA-binding protein, putative	329	380	591	426	327	300	147	61.5838	55.8471	90.6475	59.6762	59.4998	62.8988	31.9073	0.497859	0.327757	0.326788	0.345456	0.175243	0.345051	0.319839	0.33511			G2&M
Tb927.10.11280	hypothetical protein	856	1136	864	1397	946	862	633	119.833	124.861	99.1092	146.359	128.733	135.164	102.756	0.241579	0.356751	0.313787	0.329462	0.250469	0.332611	0.324231	0.343157
Tb927.10.11290	hypothetical protein, conserved	54	10	0	123	81	59	1	7.4166	1.07834	0	12.6426	10.8142	9.0764	0.159262	0	0.388607	0.332404	0.278989	0.00489539	0.405533	0.341155	0.253312
Tb927.10.1130	dynein arm light chain, axonemal, putative	713	675	288	609	600	444	1197	139.654	103.804	46.2224	89.2691	114.238	97.4083	271.869	0.153606	0.296658	0.379635	0.323707	0.903472	0.295904	0.371786	0.332311
Tb927.10.11300	paraflagellar rod component, putative	7	45	0	23	16	24	106	1.8691	9.43392	0	4.59603	4.15289	7.17786	32.8202	0	0.288572	0.260749	0.450679	2.0607	0.28594	0.259638	0.454422
Tb927.10.11310	intraflagellar transport protein 57/55	782	383	1	290	411	516	2444	110.841	42.6224	0.116142	30.7618	56.6281	81.9207	401.695	0.000685973	0.181689	0.334463	0.483848	2.37254	0.192601	0.332922	0.474477	S4
Tb927.10.11330	EF-hand domain pair, putative	309	230	1721	621	362	416	182	66.0835	38.6197	301.588	99.3911	75.2558	99.6503	45.1345	1.09949	0.362348	0.274359	0.363293	0.164546	0.367424	0.280118	0.352458
Tb927.10.11340	hypothetical protein, conserved	1718	1678	2699	2391	1819	1322	1532	56.5819	43.3903	72.8375	58.9325	58.235	48.7682	58.508	0.43895	0.355153	0.350949	0.293898	0.352595	0.361693	0.326672	0.311635		late G1	early S
Tb927.10.11350	LSU ribosomal protein, mitochondrial, putative	275	392	0	507	347	226	245	81.1895	90.8656	0	112.02	99.5849	74.7354	83.8756	0	0.391213	0.347785	0.261002	0.292923	0.323903	0.364314	0.311783
Tb927.10.11360	Flagellum attachment zone protein 33	414	343	347	490	295	370	944	33.1436	21.5596	22.7628	29.3573	22.9572	33.1781	87.6342	0.266255	0.34339	0.268528	0.388082	1.02505	0.370464	0.241401	0.388135
Tb927.10.11370	hypothetical protein, conserved	35	40	50	91	28	50	67	9.62868	8.63982	11.2711	18.7353	7.48778	15.407	21.3735	0.270744	0.450042	0.179865	0.370093	0.513414	0.458808	0.161553	0.379639
Tb927.10.11380	hypothetical protein, conserved	679	930	0	642	599	669	221	87.4986	94.0937	0	61.9138	75.0335	96.5624	33.0237	0	0.265145	0.321329	0.413526	0.141423	0.27791	0.329268	0.392822
Tb927.10.1140	epsilon tubulin	623	866	698	762	818	588	493	72.6044	79.239	66.6543	66.4586	92.667	76.7543	66.623	0.282577	0.281748	0.392857	0.325396	0.282445	0.288461	0.375032	0.336507		early G1
Tb927.10.11400	WD domain, G-beta repeat, putative	1252	843	1543	1835	1310	918	534	136.86	72.3514	138.209	150.117	139.201	112.4	67.6887	0.344045	0.373688	0.346514	0.279798	0.168498	0.390036	0.343709	0.266255
Tb927.10.11410	hypothetical protein, conserved	1563	1788	1109	2148	1488	1490	1557	205.201	184.304	119.303	211.045	189.898	219.107	237.034	0.192408	0.340368	0.306262	0.35337	0.382282	0.350926	0.299083	0.349991
Tb927.10.11420	hypothetical protein, conserved	1194	1089	533	1759	1142	881	1520	78.2932	56.0652	28.6381	86.319	72.7918	64.7062	115.575	0.127953	0.385668	0.325229	0.289103	0.516384	0.3887	0.317662	0.293638
Tb927.10.11430	hypothetical protein, conserved	84	122	0	169	105	131	97	12.3197	14.0484	0	18.5494	14.9695	21.5201	16.4967	0	0.337023	0.27198	0.390997	0.299727	0.348507	0.250206	0.401287
Tb927.10.11440	G1 cyclin CycE4, putative	752	1019	131	1134	840	639	607	28.2516	30.057	4.03269	31.883	30.6762	26.8891	26.4434	0.045084	0.356441	0.342949	0.300611	0.295627	0.372674	0.31448	0.312846				yes
Tb927.10.11450	TFIIF-stimulated CTD phosphatase, putative	1006	1237	581	1475	1013	989	689	73.4454	70.9059	34.7569	80.5897	71.8907	80.8748	58.3295	0.148944	0.345352	0.308074	0.346574	0.24996	0.350736	0.309325	0.33994			G2&M
Tb927.10.11470	hypothetical protein, conserved	1666	1571	3194	1813	1511	1138	1158	73.7072	54.5705	115.789	60.028	64.9825	56.3933	59.4081	0.638295	0.330908	0.35822	0.310872	0.327491	0.31938	0.35408	0.32654
Tb927.10.11480	hypothetical protein, conserved	404	553	1368	551	529	420	613	37.5212	40.3243	104.107	38.2973	47.7582	43.6913	66.0174	0.802385	0.295169	0.368088	0.336743	0.508817	0.292122	0.350966	0.356911
Tb927.10.1150	hypothetical protein, conserved	785	1034	2236	1381	932	792	573	42.332	43.779	98.8027	55.7332	48.8553	47.8382	35.8308	0.648198	0.365639	0.320517	0.313844	0.235069	0.37044	0.324718	0.304842
Tb927.10.11500	conserved protein	320	428	1	397	330	219	172	43.1345	45.2965	0.110452	40.0485	43.24	33.0651	26.8847	0.000949277	0.344197	0.371626	0.284177	0.231061	0.365082	0.352052	0.282866
Tb927.10.11510	hypothetical protein, conserved	3186	3001	2154	3533	2764	2536	1919	203.189	150.268	112.564	168.624	171.352	181.157	141.916	0.215998	0.323572	0.328807	0.347621	0.272323	0.306794	0.33246	0.360746
Tb927.10.11520	mitochondrial import inner membrane translocase subunit tim13	333	353	0	571	386	227	276	70.9655	59.0641	0	91.0668	79.9626	54.185	68.2047	0	0.404356	0.355051	0.240593	0.302843	0.410159	0.346615	0.243225
Tb927.10.11530	hypothetical protein, conserved	52	82	1	323	165	71	60	14.4588	17.9015	0.227838	67.2129	44.5975	22.1125	19.3456	0.00170127	0.501878	0.333008	0.165114	0.144453	0.369847	0.391798	0.238355
Tb927.10.11550	hypothetical protein, conserved	721	567	0	546	710	523	659	56.3545	34.7955	0	31.9379	53.9447	45.7873	59.7284	0	0.242561	0.409696	0.347743	0.453622	0.247232	0.39042	0.362348
Tb927.10.11560	hypothetical protein, conserved	466	486	631	568	480	440	456	62.4899	51.1689	69.3347	57.0024	62.5694	66.0886	70.9073	0.373449	0.307025	0.33701	0.355965	0.381919	0.316433	0.320549	0.363018
Tb927.10.11570	hypothetical protein, conserved	875	574	107	801	632	539	184	68.362	35.2099	6.84996	46.8339	47.9977	47.1678	16.6697	0.0482394	0.329817	0.338013	0.332169	0.117392	0.343142	0.314397	0.342461
Tb927.10.11580	predicted WD40 repeat protein	1318	1587	1026	1711	1431	1015	1211	38.9944	36.8646	24.8732	37.8841	41.155	33.6359	41.5463	0.220752	0.336225	0.365254	0.298521	0.368727	0.344786	0.353723	0.301491			G2&M
Tb927.10.11590	nicotinate phosphoribosyltransferase, putative	183	170	45	296	190	191	243	19.6378	14.3231	3.95688	23.7714	19.8195	22.9576	30.2378	0.0594585	0.357204	0.29782	0.344975	0.454373	0.367857	0.278983	0.35316
Tb927.10.1160	NADH dehydrogenase (ubiquinone) 1 beta subcomplex subunit, putative	84	150	0	148	98	105	121	24.9213	34.9405	0	32.8605	28.2627	34.8924	41.6273	0	0.342241	0.294356	0.363403	0.433548	0.35292	0.286366	0.360713
Tb927.10.11600	hypothetical protein, conserved	1434	1204	2587	1696	1589	1229	1140	144.33	95.1434	213.354	127.748	155.463	138.551	133.049	0.505864	0.302891	0.368604	0.328505	0.315462	0.297755	0.351797	0.350448				yes
Tb927.10.11610	SKP1-like protein	103	249	127	201	94	73	64	19.624	37.2473	19.8267	28.6594	17.409	15.5784	14.1394	0.321618	0.464896	0.282399	0.252704	0.229362	0.519652	0.20321	0.277138
Tb927.10.11620	calcium-transporting ATPase, putative	1200	1376	1306	1690	1320	1167	881	65.5288	58.995	58.4375	69.0651	70.0683	71.3793	55.7865	0.277596	0.32808	0.332846	0.339074	0.265003	0.327429	0.331761	0.34081
Tb927.10.11630	PSP1 C-terminal conserved region, putative	1968	3132	3229	2860	2149	2270	2194	56.5751	70.6917	76.0617	61.5301	60.0528	73.0931	73.1374	0.390709	0.316064	0.308476	0.37546	0.375688	0.320307	0.299227	0.380467
Tb927.10.11640	Protein prenyltransferase alpha subunit repeat, putative	414	702	640	667	588	532	387	35.2413	46.9175	44.6405	42.4912	48.6548	50.724	38.2001	0.314658	0.299508	0.342954	0.357539	0.269262	0.316001	0.337243	0.346756
Tb927.10.11650	hypothetical protein, conserved	248	533	422	440	392	299	295	29.5467	49.8576	41.1972	39.2312	45.3984	39.9006	40.7551	0.330821	0.315034	0.364557	0.320409	0.327271	0.335133	0.361175	0.303692
Tb927.10.11660	hypothetical protein, conserved	281	369	1	456	314	218	324	34.1506	35.2099	0.099584	41.4742	37.0953	29.6755	45.6603	0.000919987	0.383151	0.342697	0.274152	0.421824	0.394292	0.33033	0.275378
Tb927.10.11670	hypothetical protein, conserved	223	236	42	315	104	176	76	36.8426	30.6128	5.6858	38.9472	16.7022	32.5693	14.56	0.0644512	0.441485	0.189328	0.369188	0.165044	0.412193	0.190157	0.39765
Tb927.10.11680	Voltage-gated Chloride channel Like 2	2370	2150	1837	2691	2300	1898	948	138.011	98.2994	87.6543	117.274	130.194	123.798	64.0143	0.236096	0.315876	0.350676	0.333448	0.172422	0.32569	0.340069	0.334242
Tb927.10.11690	YEATS family, putative	1539	1758	3847	1750	1458	1175	1051	171.223	153.563	350.705	145.707	157.68	146.423	135.59	0.779673	0.32393	0.350547	0.325522	0.301438	0.33657	0.341944	0.321485
Tb927.10.1170	intraflagellar transport protein 172	788	1069	46	378	365	320	2815	22.2791	23.7299	1.06568	7.99807	10.0314	10.1338	92.2896	0.0378394	0.283989	0.356187	0.359823	3.27695	0.297042	0.348815	0.354143	3e
Tb927.10.11700	guanylate kinase, putative	298	356	1166	440	388	273	106	63.1361	59.2186	202.422	69.7646	79.908	64.785	26.0417	0.943879	0.325307	0.372605	0.302088	0.121431	0.334691	0.357722	0.307587
Tb927.10.11710	hypothetical protein	29	28	406	80	97	59	2	4.94414	3.74798	56.7174	10.2071	16.0754	11.2667	0.39539	1.51048	0.271834	0.428115	0.300051	0.0105299	0.281015	0.434789	0.284196		late G1
Tb927.10.11720	CW-type Zinc Finger, putative	129	316	420	414	271	196	233	9.21781	17.7285	24.5915	22.1391	18.8237	15.6872	19.3062	0.434096	0.390805	0.332281	0.276914	0.340798	0.397985	0.317441	0.284574
Tb927.10.11730	zinc finger protein family member, putative	324	554	2488	477	407	307	260	24.6454	33.0861	155.074	27.1537	30.0941	26.1565	22.9333	1.8593	0.325568	0.360822	0.31361	0.274965	0.342946	0.380937	0.276116
Tb927.10.11750	hypothetical protein, conserved	511	413	1242	657	370	290	95	122.242	77.5706	243.456	117.622	86.0398	77.705	26.3528	0.865262	0.418037	0.305793	0.27617	0.0936601	0.414334	0.287865	0.297801
Tb927.10.11760	pumilio/PUF RNA binding protein 6	1289	2554	261	1749	1472	1541	1907	36.2688	56.4219	6.01754	36.8291	40.2611	48.5662	62.2205	0.0478889	0.293094	0.320406	0.3865	0.495164	0.297228	0.303845	0.398927
Tb927.10.11770	succinate dehydrogenase cytochrome B subunit	329	935	857	427	421	543	279	46.852	104.542	100.002	45.5073	58.2789	86.6129	46.0722	0.525226	0.23901	0.306088	0.454902	0.241977	0.247353	0.299675	0.452972
Tb927.10.11780	hypothetical protein, conserved	851	1052	677	1196	1179	1031	999	37.4765	36.374	24.4296	39.4168	50.4707	50.8555	51.0149	0.173576	0.280062	0.358602	0.361336	0.362468	0.304089	0.335146	0.360765		G2M
Tb927.10.1180	hypothetical protein, conserved	653	708	256	663	687	516	711	79.9493	68.0583	25.6826	60.7485	81.7626	70.7622	100.942	0.120421	0.284839	0.38337	0.331791	0.4733	0.288416	0.376061	0.335523
Tb927.10.11800	Axonemal inner arm dynein light chain, putative	396	329	25	327	318	185	193	38.6359	25.2022	1.99864	23.8762	30.1592	20.2171	21.8351	0.0269168	0.321554	0.406171	0.272275	0.294066	0.332379	0.396121	0.2715
Tb927.10.11810	hypothetical protein, conserved	256	402	250	449	284	218	168	21.2439	26.1919	16.9994	27.8845	22.9092	20.2629	16.1662	0.239237	0.392426	0.322408	0.285166	0.227511	0.396472	0.31933	0.284198
Tb927.10.11820	kinetoplast ribosomal PPR-repeat containing protein 17	1415	2077	3432	1557	1379	1336	1107	160.676	185.173	319.329	132.313	152.214	169.922	145.762	0.702672	0.291151	0.334942	0.373908	0.320743	0.313417	0.347743	0.33884
Tb927.10.11830	hypothetical protein, conserved	691	690	0	1007	795	668	757	65.4825	51.3384	0	71.4163	73.2337	70.9045	83.185	0	0.331314	0.339746	0.32894	0.385912	0.322641	0.331591	0.345768
Tb927.10.11850	WD domain, G-beta repeat, putative	1286	1673	2164	1874	1550	1422	1840	69.4935	70.9815	95.8204	75.7868	81.4201	86.0703	115.298	0.393873	0.311525	0.33468	0.353795	0.473938	0.317401	0.327747	0.354852		late G1
Tb927.10.11860	Cornifin (SPRR) family, putative	741	744	615	1084	731	591	784	76.9696	60.6765	52.3448	84.2658	73.81	68.7605	94.4321	0.23076	0.371483	0.325389	0.303128	0.4163	0.391124	0.306225	0.302651
Tb927.10.11870	Guide RNA binding complex protein 5	510	614	418	537	444	410	176	85.4247	80.7473	57.3703	67.3145	72.2925	76.9214	34.1844	0.264955	0.310881	0.333871	0.355249	0.157875	0.316553	0.327328	0.356119
Tb927.10.11880	hypothetical protein, conserved	2193	2613	2063	3292	2781	2251	1917	138.546	129.611	106.795	155.646	170.786	159.287	140.437	0.219871	0.320443	0.351615	0.327941	0.289131	0.311017	0.355883	0.3331
Tb927.10.11890	hypothetical protein, conserved	145	262	3	212	115	138	162	20.6006	29.2253	0.349245	22.5408	15.882	21.9604	26.6888	0.00578381	0.373295	0.263021	0.363684	0.44199	0.356987	0.289666	0.353347
Tb927.10.1190	hypothetical protein, conserved	881	1243	3082	1342	1080	1124	830	74.1598	82.1504	212.58	84.5407	88.3716	105.976	81.0164	0.76224	0.303134	0.316871	0.379995	0.290497	0.311543	0.29939	0.389067
Tb927.10.11910	major facilitator superfamily, putative	571	642	90	633	582	383	466	64.96	57.3444	8.38977	53.8932	64.362	48.8044	61.4749	0.0502202	0.322599	0.385264	0.292138	0.367982	0.337772	0.361894	0.300334
Tb927.10.11920	hypothetical protein, conserved	648	614	1207	635	612	353	746	202.508	150.654	309.08	148.512	185.915	123.564	270.338	0.674861	0.324268	0.405936	0.269796	0.59027	0.306827	0.397629	0.295544
Tb927.10.11930	beta-D-hydroxybutyrate dehydrogenase	467	623	764	621	723	454	498	52.0202	54.4865	69.7342	51.7687	78.2871	56.6449	64.326	0.373508	0.277282	0.419318	0.3034	0.344541	0.303505	0.382497	0.313998
Tb927.10.11940	ABC1 protein, putative	636	589	1022	703	371	502	140	46.9232	34.1187	61.7845	38.8157	26.6073	41.4844	11.9774	0.577925	0.363077	0.248882	0.38804	0.112035	0.381781	0.24046	0.377759
Tb927.10.11950	hypothetical protein, conserved	230	279	544	289	167	158	173	34.3147	32.6815	66.5041	32.2679	24.2195	26.4034	29.9296	0.80231	0.389282	0.292186	0.318532	0.361072	0.385538	0.291699	0.322762				yes
Tb927.10.11960	Serine/threonine-protein phosphatase 1 regulatory subunit, putative	789	797	619	976	585	527	405	106.909	84.7895	68.7268	98.9711	77.0531	79.9832	63.6349	0.268456	0.386595	0.30098	0.312425	0.248566	0.421807	0.29345	0.284744
Tb927.10.11970	glutamine aminotransferase (GlnAT)	792	1107	2416	1128	747	785	666	57.6827	63.3015	144.183	61.4823	52.8856	64.0384	56.2467	0.808174	0.34462	0.296434	0.358947	0.315273	0.353973	0.286292	0.359735
Tb927.10.11980	QA-SNARE protein putative	926	1016	1057	1204	1050	744	691	165.976	142.979	155.241	161.503	182.944	149.368	143.62	0.31437	0.327052	0.370472	0.302477	0.290837	0.329436	0.361218	0.309346
Tb927.10.11990	60S ribosome subunit biogenesis protein NIP7, putative	229	279	604	279	192	141	121	37.1244	35.512	80.2341	33.8493	30.2568	25.6032	22.7464	0.89438	0.377322	0.337276	0.285402	0.253557	0.373119	0.377387	0.249494		G2M	G1
Tb927.10.1200	Programmed cell death protein 2, C-terminal putative domain containing protein, putative	121	218	691	181	193	179	231	19.5636	27.6736	91.5458	21.9009	30.3331	32.4165	43.3089	1.08146	0.258722	0.358333	0.382945	0.51162	0.279148	0.349556	0.371297
Tb927.10.12000	iron-sulfur cluster assembly protein, putative	147	299	298	240	215	112	119	23.0291	36.777	38.2537	28.1379	32.7412	19.6529	21.6176	0.475012	0.3494	0.406561	0.244039	0.268435	0.335434	0.42032	0.244247
Tb927.10.12010	hypothetical protein, conserved	158	297	349	256	283	247	336	46.6471	68.8446	84.4288	56.5625	81.2177	81.6798	115.029	0.384712	0.257735	0.37008	0.372185	0.524148	0.265657	0.365431	0.368912
Tb927.10.12020	recA bacterial DNA recombination protein, putative	1092	1320	638	1312	1185	1113	777	140.919	133.742	67.4632	126.708	148.65	160.877	116.271	0.154649	0.290458	0.340756	0.368786	0.266534	0.303064	0.328433	0.368503
Tb927.10.12030	hypothetical protein, conserved	205	518	1196	353	245	280	258	8.49229	16.8479	40.5976	10.9438	9.86584	12.9921	12.3935	1.20105	0.323764	0.291874	0.384362	0.366652	0.317524	0.276108	0.406367		late G1
Tb927.10.12040	mitogen-activated protein kinase 11, putative	374	828	2161	639	414	441	409	39.5267	68.7062	187.142	50.5407	42.5321	52.2045	50.1239	1.28817	0.347891	0.292765	0.359344	0.345022	0.360435	0.282642	0.356922				yes
Tb927.10.12050	LSU ribosomal protein, mitochondrial, putative	277	468	0	441	494	251	42	54.847	72.7554	0	65.3481	95.0817	55.6669	9.64328	0	0.302402	0.439996	0.257602	0.0446248	0.263856	0.467546	0.268598
Tb927.10.12060	hypothetical protein, conserved	1675	1835	1178	2203	1668	1277	1309	66.0575	56.8185	38.0671	65.0194	63.944	56.409	59.8617	0.205355	0.35075	0.344949	0.304301	0.322927	0.355163	0.340106	0.304731
Tb927.10.12080	hypothetical protein, conserved	409	643	4	581	588	411	113	50.8643	62.7837	0.407612	54.0738	71.0827	57.2508	16.2956	0.00223463	0.296445	0.389692	0.313863	0.0893363	0.306753	0.378549	0.314697
Tb927.10.12090	RNA-binding protein, putative	602	836	933	704	471	451	658	124.92	136.203	158.64	109.327	95.0062	104.824	158.33	0.513138	0.353629	0.307307	0.339064	0.512133	0.35393	0.291367	0.354703
Tb927.10.1210	katanin, putative	310	559	268	572	364	362	263	24.6871	34.9515	17.488	34.0898	28.1777	32.2899	24.2865	0.184946	0.36052	0.297996	0.341484	0.256844	0.360338	0.292721	0.346941
Tb927.10.12100	RNA-binding protein 7B	1044	1639	804	1710	1118	1026	990	209.457	258.178	132.174	256.75	218.038	230.564	230.32	0.187388	0.364003	0.309119	0.326878	0.326532	0.366134	0.309055	0.324811
Tb927.10.12110	hypothetical protein, conserved	152	325	897	236	98	114	93	19.219	32.264	92.9348	22.3317	12.0451	16.1452	13.6356	1.83949	0.442019	0.238413	0.319568	0.269894	0.444837	0.244255	0.310908
Tb927.10.12120	hypothetical protein, conserved	3082	3669	7370	4449	3734	2827	2407	84.7745	79.2368	166.111	91.5833	99.8398	87.0982	76.7735	0.596403	0.32882	0.358464	0.312716	0.275647	0.333869	0.356418	0.309712				yes
Tb927.10.12130	Ubiquitin family, putative	1011	1006	388	539	595	831	2638	67.9122	53.0568	21.3563	27.0961	38.8517	62.5242	205.482	0.166233	0.21091	0.302414	0.486676	1.59943	0.212444	0.292531	0.495025	S4	late G1	early S
Tb927.10.12140	hypothetical protein, conserved	845	713	1286	1394	1088	825	512	59.4675	39.3966	74.1586	73.4187	74.4301	65.032	41.7826	0.348357	0.344882	0.349633	0.305486	0.196272	0.346742	0.339797	0.313461
Tb927.10.12150	hypothetical protein, conserved	983	1083	856	1179	1220	805	319	130.089	112.529	92.8239	116.768	156.944	119.326	48.9532	0.23617	0.297091	0.39931	0.303599	0.124551	0.296734	0.39241	0.310856
Tb927.10.12160	hypothetical protein, conserved	321	491	544	332	265	276	137	47.6954	57.2795	66.232	36.9173	38.2749	45.9336	23.6045	0.546803	0.304785	0.315993	0.379222	0.194876	0.305382	0.301998	0.39262
Tb927.10.12170	RAB-interacting protein, putative	809	1022	831	1046	974	781	738	120.897	119.912	101.757	116.982	141.489	130.728	127.887	0.261453	0.300572	0.363539	0.33589	0.32859	0.301142	0.358893	0.339965
Tb927.10.12180	hypothetical protein, conserved	1235	1675	2	1508	1358	1481	846	83.0819	88.4709	0.110247	75.921	88.8047	111.595	65.9952	0.000398982	0.274757	0.321383	0.403861	0.238835	0.266904	0.329726	0.40337		late G1
Tb927.10.12190	RAB-interacting protein, putative	440	605	0	364	589	528	790	114.129	123.21	0	70.6589	148.51	153.401	237.615	0	0.189652	0.39861	0.411738	0.637772	0.197418	0.37215	0.430432
Tb927.10.12200	hypothetical protein, conserved	781	1052	855	1207	1010	838	570	137.409	145.32	123.261	158.925	172.735	165.142	116.289	0.24811	0.319895	0.347695	0.33241	0.234076	0.303931	0.338951	0.357117
Tb927.10.12210	ribulose-5-phosphate 3-epimerase, putative	1751	2639	744	2949	2023	2014	1007	310.78	367.75	108.203	391.708	349.027	400.384	207.252	0.0948214	0.343267	0.305864	0.350869	0.181622	0.323843	0.349562	0.326595
Tb927.10.12220	hypothetical protein, conserved	273	486	191	452	366	353	198	43.2534	60.4561	24.7964	53.5941	56.3684	62.6445	36.3769	0.143658	0.310498	0.326571	0.362931	0.21075	0.315081	0.311777	0.373143
Tb927.10.12230	hypothetical protein, conserved	464	811	688	730	667	603	724	53.9361	74.0165	65.5311	63.5046	75.3675	78.5108	97.5893	0.301455	0.292133	0.346704	0.361163	0.448928	0.296277	0.339579	0.364145
Tb927.10.12250	hypothetical protein, conserved	531	407	98	585	677	494	625	40.3403	24.2765	6.10054	33.2599	49.9954	42.0361	55.0588	0.0486908	0.265461	0.399033	0.335506	0.439446	0.279151	0.373479	0.347369
Tb927.10.12260	cytosolic nonspecific dipeptidase, putative	1033	1052	651	1349	1144	947	771	94.6323	75.666	48.8672	92.4851	101.874	97.1716	81.9022	0.167623	0.31724	0.349444	0.333316	0.280939	0.330954	0.330281	0.338765
Tb927.10.12270	methyltransferase domain containing protein, putative	335	471	20	720	439	344	446	45.8716	50.6368	2.24402	73.7824	58.4333	52.7604	70.8168	0.0121314	0.398875	0.315897	0.285228	0.382843	0.41558	0.295093	0.289327
Tb927.10.12280	hypothetical protein	353	515	149	585	454	342	350	83.6736	95.8445	28.9399	103.774	104.608	90.8009	96.202	0.0967297	0.346859	0.349646	0.303495	0.321548	0.352715	0.334106	0.313179
Tb927.10.12290	UDP-Gal or UDP-GlcNAc-dependent glycosyltransferase, putative	283	349	1067	449	367	313	269	32.4395	31.4094	100.219	38.5172	40.8931	40.1867	35.7554	0.837971	0.322058	0.341924	0.336017	0.298966	0.328466	0.326379	0.345155
Tb927.10.1230	Enriched in surface-labeled proteome protein 23	196	176	80	390	291	210	202	29.0511	20.4817	9.71615	43.2605	41.9272	34.8639	34.7184	0.080933	0.360349	0.349243	0.290407	0.289196	0.348137	0.347582	0.30428
Tb927.10.12300	Cardiolipin-dependent protein 15kDa	719	1104	869	1374	997	673	1078	108.7	131.043	107.651	155.456	146.518	113.963	188.982	0.258815	0.373748	0.35226	0.273991	0.454352	0.369204	0.346858	0.283938
Tb927.10.12310	helicase-like protein	1376	1598	773	2050	1297	899	1355	90.1297	82.1812	41.4884	100.49	82.5821	65.9568	102.918	0.1666	0.403528	0.331616	0.264856	0.413276	0.405041	0.331322	0.263637
Tb927.10.12320	hypothetical protein	415	697	3	692	575	441	600	61.5615	81.1783	0.364653	76.8225	82.9136	73.274	103.208	0.00156497	0.329696	0.355837	0.314467	0.442935	0.337452	0.352076	0.310472
Tb927.10.12330	zinc finger protein family member, putative	402	357	246	327	377	335	502	91.0111	63.4574	45.6353	55.4035	82.9672	84.95	131.787	0.204349	0.248089	0.371516	0.380395	0.590127	0.261325	0.373067	0.365608				yes
Tb927.10.12340	hypothetical protein, conserved	514	668	1505	842	542	473	719	32.8037	33.4721	78.7036	40.2155	33.6245	33.8121	53.2098	0.731092	0.373569	0.312344	0.314086	0.494275	0.361261	0.313577	0.325162
Tb927.10.12350	hypothetical protein, conserved	201	179	26	174	257	131	43	35.1255	24.5599	3.72304	22.7561	43.6573	25.6418	8.7136	0.0404436	0.2472	0.474251	0.278548	0.0946563	0.250279	0.47227	0.277451
Tb927.10.12360	hypothetical protein, conserved	403	746	326	698	526	534	562	110.366	160.404	73.155	143.056	140.027	163.803	178.471	0.1637	0.320118	0.31334	0.366543	0.399366	0.332333	0.295581	0.372086
Tb927.10.12370	gamma-glutamylcysteine synthetase	807	928	615	1280	812	623	646	70.0413	63.2375	43.7375	83.1403	68.5068	60.5647	65.0153	0.206103	0.39178	0.322823	0.285397	0.30637	0.392633	0.305644	0.301723
Tb927.10.12380	chaperone protein DnaJ, putative	1756	2340	4909	2476	1642	1654	1414	132.572	138.704	303.681	139.894	120.503	139.866	123.788	0.758704	0.349505	0.301059	0.349436	0.309267	0.361515	0.306686	0.331799
Tb927.10.12390	hypothetical protein, conserved	206	262	0	255	267	177	180	23.4063	23.3729	0	21.6834	29.4899	22.5263	23.716	0	0.294213	0.400137	0.30565	0.321792	0.303662	0.389239	0.3071
Tb927.10.1240	hypothetical protein, conserved	125	64	2	120	72	95	264	21.3511	8.58293	0.279922	15.3395	11.9547	18.1754	52.2896	0.00615625	0.337358	0.262916	0.399726	1.14999	0.34988	0.245065	0.405055
Tb927.10.12400	membrane transporter protein, putative	786	1268	2748	1255	893	793	662	74.33	94.1471	212.939	88.819	82.0899	83.9972	72.5941	0.835363	0.348438	0.32204	0.329522	0.284788	0.355424	0.306291	0.338285
Tb927.10.12410	hypothetical protein, conserved	125	141	178	265	176	207	99	24.6162	21.801	28.723	39.0552	33.6916	45.6596	22.6073	0.24258	0.32984	0.284542	0.385618	0.19093	0.335804	0.274648	0.389548
Tb927.10.12420	predicted S. cerevisiae Got1 homologue	141	208	1	182	119	114	178	43.1725	50.0032	0.250891	41.7042	35.4186	39.097	63.199	0.00215876	0.358839	0.304755	0.336405	0.543788	0.359566	0.309641	0.330793
Tb927.10.12430	Noc2p family, putative	650	471	791	670	450	211	227	55.1496	31.3759	54.9924	42.5427	37.114	20.0522	22.3335	0.55153	0.426669	0.372224	0.201107	0.223987	0.440654	0.372911	0.186434
Tb927.10.12440	kinesin, putative	276	310	827	196	207	197	443	18.1438	16.0002	44.5474	9.64264	13.2277	14.5056	33.7695	1.19187	0.25799	0.35391	0.388099	0.903509	0.278031	0.34071	0.381259			early S
Tb927.10.12450	SNARE domain-containing protein, putative	192	144	158	394	223	152	140	52.3443	30.8231	35.2958	80.3869	59.0976	46.4154	44.2587	0.189864	0.43242	0.3179	0.24968	0.238078	0.445487	0.306059	0.248454
Tb927.10.12460	Zinc finger, C3HC4 type (RING finger), putative	170	252	1	205	200	132	134	63.9064	74.3776	0.30803	57.6727	73.084	55.5801	58.4121	0.00165308	0.309508	0.392214	0.298278	0.313476	0.315987	0.374593	0.30942
Tb927.10.12470	Flagellum attachment zone protein 40	814	839	58	692	972	831	596	59.19	47.8996	3.45581	37.6575	68.7048	67.6823	50.2542	0.0198559	0.216367	0.394754	0.388879	0.288743	0.228629	0.371064	0.400307
Tb927.10.12480	UAA transporter family, putative	949	1102	1390	1261	976	956	1048	154.123	140.517	184.975	153.263	154.08	173.904	197.362	0.384366	0.31847	0.320169	0.361361	0.410106	0.317099	0.314801	0.3681
Tb927.10.12490	kinesin, putative	1212	1121	348	1508	1220	842	203	51.4284	37.3467	12.0998	47.8875	50.3219	40.0187	9.98846	0.0875348	0.346439	0.36405	0.289512	0.0722607	0.350448	0.353539	0.296013
Tb927.10.1250	Aminoacyl-tRNA editing domain containing protein, putative	124	238	1	170	259	89	163	20.4307	30.7882	0.135008	20.9619	41.4818	16.4248	31.1423	0.00171181	0.265783	0.525961	0.208256	0.394864	0.286311	0.493628	0.22006
Tb927.10.12500	P-type H+-ATPase, putative	860	567	880	576	496	555	502	39.9564	20.6832	33.5018	20.0277	22.4009	28.8823	27.0454	0.469799	0.280851	0.314131	0.405019	0.379261	0.283881	0.311173	0.404946				yes
Tb927.10.12510	P-type H+-ATPase, putative	1049	562	1713	804	621	516	889	67.3978	28.35	90.1831	38.6587	38.7845	37.1339	66.233	0.787095	0.337403	0.338502	0.324095	0.578065	0.340757	0.33737	0.321873				yes
Tb927.10.12520	hypothetical protein, conserved	642	525	1	682	498	458	197	40.4748	25.987	0.0516592	32.1777	30.5194	32.3419	14.4019	0.000543558	0.338574	0.321125	0.340301	0.151536	0.313823	0.316676	0.3695
Tb927.10.12540	NADH-ubiquinone oxidoreductase complex I subunit, putative	144	482	1488	391	374	298	111	22.3279	58.6785	189.054	45.3715	56.3708	51.755	19.9577	1.23164	0.295585	0.367243	0.337172	0.13002	0.304223	0.362564	0.333213
Tb927.10.12550	hypothetical protein, conserved	457	564	184	597	513	438	388	91.4853	88.6463	30.1822	89.4397	99.8273	98.2109	90.0677	0.10499	0.311119	0.347252	0.341629	0.313303	0.317574	0.319339	0.363087
Tb927.10.12570	hypothetical protein	51	98	0	56	87	115	130	27.3157	41.2112	0	22.4467	45.2959	68.9908	80.7399	0	0.164164	0.331272	0.504564	0.590492	0.127187	0.101052	0.771761
Tb927.10.12580	hypothetical protein	93	123	224	155	102	85	220	11.0946	11.5207	21.8964	13.8382	11.8284	11.3579	30.4336	0.591405	0.373759	0.319474	0.306767	0.821985	0.378257	0.30721	0.314533
Tb927.10.12590	hypothetical protein, conserved	1571	1769	548	1182	997	1153	6193	74.9857	66.2943	21.4329	42.2222	46.2588	61.6427	342.772	0.142768	0.281249	0.308138	0.410613	2.28327	0.307296	0.293964	0.398739	S4
Tb927.10.1260	aspartyl-tRNA synthetase, putative	1317	1473	526	1905	1428	1441	1236	126.388	110.987	41.3623	136.816	133.213	154.894	137.544	0.0973406	0.321978	0.313499	0.364523	0.323692	0.334322	0.303873	0.361805
Tb927.10.12600	Small RNA 2'-O-methyltransferase	561	545	610	681	708	412	550	51.4446	39.2392	45.8358	46.7353	63.1113	42.318	58.4847	0.301225	0.307137	0.414757	0.278106	0.384351	0.318251	0.395354	0.286396
Tb927.10.12610	hypothetical protein	229	247	1	267	94	158	159	66.2092	56.0694	0.236908	57.7717	26.4185	51.167	53.3068	0.00175025	0.426809	0.195176	0.378015	0.393823	0.43039	0.200167	0.369443
Tb927.10.12620	Protein of unknown function (DUF3648), putative	3338	3555	4774	4304	3047	2445	3263	159.747	133.577	187.208	154.148	141.747	131.061	181.078	0.438472	0.361039	0.331994	0.306966	0.424112	0.365071	0.323665	0.311264
Tb927.10.12630	Flagellum attachment zone protein 34	443	233	146	200	317	166	1145	82.3288	33.9977	22.233	27.8163	57.2669	34.5546	246.749	0.185836	0.232504	0.478669	0.288827	2.06247	0.25244	0.455057	0.292503	S4
Tb927.10.12640	chaperone protein DnaJ, putative	1564	1343	1393	2202	1531	1297	678	90.8718	61.2653	66.3195	95.7482	86.4698	84.4078	45.6798	0.248736	0.359111	0.324311	0.316578	0.171326	0.355435	0.323399	0.321166
Tb927.10.12660	pumilio/PUF RNA binding protein 2	298	165	92	330	129	101	167	18.163	7.89591	4.5947	15.0524	7.64291	6.89515	11.803	0.155276	0.508692	0.258289	0.233019	0.398877	0.533395	0.238382	0.228222				yes
Tb927.10.12670	hypothetical protein, conserved	382	413	66	436	298	427	479	18.1903	15.4409	2.57524	15.5376	13.794	22.7748	26.4493	0.0494228	0.29819	0.264727	0.437083	0.507602	0.322531	0.242131	0.435338		G2M		yes
Tb927.10.12680	60S ribosomal protein L34, putative	221	220	0	236	171	158	35	63.1919	49.3898	0	50.5012	47.5293	50.603	11.6048	0	0.33977	0.319775	0.340455	0.0780769	0.352588	0.293209	0.354203
Tb927.10.12690	hypothetical protein, conserved	521	609	2	588	464	412	379	86.7868	79.6489	0.272988	73.3018	75.133	76.8712	73.2078	0.00121163	0.325343	0.333471	0.341186	0.324926	0.3362	0.314491	0.349309
Tb927.10.1270	mismatch repair protein, putative	4835	6204	6157	6297	5205	4229	4735	231.023	232.743	241.06	225.172	241.756	226.333	262.35	0.34772	0.324801	0.348723	0.326476	0.37843	0.321441	0.342479	0.336081
Tb927.10.12700	pyruvate dehydrogenase E1 alpha subunit, putative	184	266	274	194	152	156	332	19.4124	22.0338	23.687	15.3174	15.5884	18.4347	40.6165	0.480072	0.310442	0.315935	0.373622	0.823187	0.347059	0.28201	0.370931				yes
Tb927.10.12710	heat shock protein 110, putative	303	455	202	330	247	182	423	17.8101	20.9982	9.72912	14.5164	14.113	11.9825	28.8315	0.239564	0.357443	0.347509	0.295049	0.709928	0.343197	0.33047	0.326333				yes
Tb927.10.12720	Bait On Hook 1	1086	1187	6	1114	1023	1144	2072	61.6008	52.8632	0.278873	47.2893	56.4065	72.6831	136.285	0.0015811	0.268112	0.319803	0.412085	0.772685	0.284643	0.295879	0.419477				yes
Tb927.10.12740	Zinc finger CCCH domain-containing protein 35	601	555	41	671	633	480	464	37.1041	26.9021	2.0741	31.0021	37.9881	33.1924	33.2176	0.0202979	0.303399	0.371767	0.324834	0.32508	0.311619	0.345816	0.342565
Tb927.10.12760	zinc finger protein family member, putative	601	897	987	705	786	452	537	98.6647	115.618	132.771	86.6159	125.432	83.1144	102.227	0.449823	0.293452	0.424959	0.281589	0.346341	0.307001	0.402335	0.290665
Tb927.10.12780	Zinc finger CCCH domain-containing protein 37	763	1398	1581	1154	885	771	574	40.0745	57.6496	68.0413	45.3597	45.1838	45.3574	34.9589	0.500669	0.33377	0.332476	0.333753	0.257238	0.340723	0.321086	0.338191				yes
Tb927.10.1280	Domain of unknown function (DUF4499), putative	449	651	27	668	544	461	143	100.4	114.291	4.94707	111.785	118.245	115.462	37.0787	0.0143189	0.323554	0.342251	0.334195	0.107322	0.282152	0.353871	0.363977
Tb927.10.12800	Zinc finger CCCH domain-containing protein 38	478	739	136	746	391	441	440	19.9931	24.2685	4.66111	23.3514	15.8974	20.6605	21.3407	0.0778027	0.389779	0.265358	0.344864	0.356216	0.418679	0.23676	0.34456			early G1/late G2&M
Tb927.10.12810	cholinephosphate cytidylyltransferase A, putative	615	1030	1441	1204	885	684	523	68.8866	90.5822	132.258	100.927	96.3606	85.8155	67.9303	0.467172	0.356502	0.340373	0.303125	0.239949	0.360139	0.332798	0.307063
Tb927.10.12820	hypothetical protein, conserved	326	206	440	345	221	142	415	19.2932	9.57195	21.3372	15.2801	12.7138	9.41295	28.4798	0.570408	0.408484	0.339879	0.251637	0.761352	0.427375	0.322794	0.249831
Tb927.10.12830	acetyltransferase, putative	1360	1874	1312	1967	1114	1378	1534	203.909	220.604	161.187	220.711	162.36	231.418	266.702	0.26231	0.359177	0.26422	0.376603	0.434022	0.372901	0.286799	0.3403
Tb927.10.12840	mitochondrial carrier protein	957	1249	1331	1410	1149	926	307	77.0221	78.9245	87.7767	84.9266	89.8918	83.4766	28.6513	0.339831	0.328797	0.34802	0.323183	0.110925	0.315222	0.350915	0.333863
Tb927.10.12850	ttaggg binding factor	112	286	1	300	242	252	245	9.88613	19.8208	0.0723279	19.8176	20.7644	24.9149	25.0771	0.00110429	0.302573	0.317029	0.380398	0.382874	0.316119	0.293802	0.390079
Tb927.10.12860	pre-RNA processing PIH1/Nop17, putative	679	643	9	678	725	458	1076	58.4015	43.4222	0.6343	43.642	60.6162	44.1235	107.317	0.00427478	0.29412	0.408515	0.297365	0.72325	0.293857	0.407739	0.298404		late G1
Tb927.10.12870	Basal body protein	435	620	1307	731	467	472	563	18.9543	21.2108	46.6651	23.8373	19.7803	23.0362	28.4466	0.700111	0.357629	0.296761	0.34561	0.42678	0.330558	0.303187	0.366256
Tb927.10.12880	SET domain containing protein, putative	545	646	1791	926	481	520	204	72.6011	67.5656	195.497	92.3164	62.2857	77.589	31.5122	0.841966	0.397588	0.268252	0.33416	0.135717	0.411389	0.254775	0.333836
Tb927.10.12890	bifunctional aminoacyl-tRNA synthetase, putative	821	704	1391	905	624	316	408	66.757	44.9441	92.6784	55.0711	49.3214	28.78	38.4695	0.695928	0.413532	0.370357	0.216111	0.28887	0.42415	0.353978	0.221872
Tb927.10.1290	hypothetical protein, conserved	313	279	0	469	408	318	51	87.838	61.4736	0	98.4991	111.3	99.9576	16.5963	0	0.317989	0.359314	0.322697	0.0535784	0.313908	0.355402	0.33069
Tb927.10.12900	Complex 1 protein (LYR family), putative	112	178	101	79	186	136	33	41.5864	51.8919	30.7293	21.9524	67.1341	56.5618	14.2086	0.210983	0.150722	0.460933	0.388345	0.0975539	0.199182	0.406936	0.393882			G2&M
Tb927.10.12910	hypothetical protein, conserved	1199	1452	140	1285	1452	1168	1198	68.6539	65.2768	6.56859	55.0643	80.8183	74.9099	79.5436	0.0311614	0.261225	0.383402	0.355373	0.377355	0.279373	0.36528	0.355347
Tb927.10.12920	Flagellum attachment zone protein 18	1528	1826	568	1675	1457	1407	1078	82.842	77.7274	25.2333	67.9615	76.7863	85.4421	67.7717	0.109619	0.295241	0.333578	0.371181	0.294417	0.30883	0.337966	0.353205		S phase	G2&M	yes
Tb927.10.12930	hypothetical protein, conserved	128	252	16	248	163	134	101	27.0873	41.8699	2.77442	39.2761	33.5305	31.7622	24.7844	0.0265321	0.3756	0.320655	0.303745	0.237016	0.377134	0.309002	0.313864
Tb927.10.12940	predicted zinc finger protein	1108	1215	576	1030	844	986	743	147.168	126.706	62.6894	102.384	108.972	146.69	114.437	0.175088	0.285952	0.304351	0.409697	0.319614	0.283459	0.308178	0.408364
Tb927.10.12950	Basal body protein	906	1401	255	1139	819	896	1621	55.7822	67.7255	12.8649	52.4823	49.0172	61.7911	115.732	0.0787852	0.321404	0.300184	0.378412	0.708748	0.309772	0.305862	0.384366		late G1
Tb927.10.12960	Ras-related protein Rab5A	410	363	0	305	433	295	182	68.9291	47.915	0	38.3742	70.7625	55.5509	35.4807	0	0.233012	0.429677	0.337311	0.215442	0.247403	0.432837	0.319761
Tb927.10.12970	AN1-like zinc finger, putative	1425	1561	6343	1877	1572	1477	644	205.183	176.472	748.376	202.261	220.027	238.209	107.527	1.13305	0.306226	0.333124	0.360651	0.162796	0.291506	0.347409	0.361085
Tb927.10.12980	Multisite-specific tRNA:(cytosine-C(5))-methyltransferase, putative	1048	988	891	795	608	451	1032	73.1302	54.13	50.9461	41.5168	41.2416	35.2502	83.5059	0.431715	0.351811	0.34948	0.298709	0.707626	0.343677	0.355455	0.300868
Tb927.10.12990	predicted ankyrin repeat family protein	359	407	314	377	329	400	324	71.1609	63.3414	51.0005	55.9254	63.3928	88.8091	74.4722	0.245045	0.268708	0.304587	0.426706	0.357821	0.282195	0.291001	0.426804
Tb927.10.1300	hypothetical protein, conserved	1009	756	319	1213	934	751	671	108.662	63.9224	28.1497	97.7613	97.7752	90.589	83.7934	0.0983823	0.341673	0.341721	0.316606	0.292856	0.352935	0.316725	0.33034
Tb927.10.13000	cAMP phosphodiesterase A, putative	2274	2408	0	2527	2363	2426	1470	188.879	157.034	0	157.079	190.789	225.701	141.583	0	0.273863	0.332634	0.393503	0.246846	0.279601	0.33805	0.382349
Tb927.10.13010	cAMP-dependent protein kinase catalytic subunit 3	496	685	674	455	495	412	471	75.9986	82.4064	84.6217	52.1743	73.7269	70.7085	83.685	0.430404	0.26537	0.374991	0.359639	0.42564	0.287762	0.365132	0.347106
Tb927.10.13020	Vacuolar protein sorting-associated protein 16 homolog, putative	665	918	1124	647	633	516	262	43.8271	47.5018	60.6995	31.9114	40.5528	38.0909	20.0228	0.549042	0.288647	0.366811	0.344542	0.181111	0.29678	0.349483	0.353737
Tb927.10.13030	cysteine peptidase, Clan CA, family C2, putative	988	1059	430	1364	796	1062	766	76.0774	64.0237	27.1309	78.6021	59.5811	91.5954	68.3959	0.118074	0.342078	0.259298	0.398625	0.29766	0.339052	0.259409	0.401539
Tb927.10.13060	hypothetical protein	1357	1808	1778	2205	1450	1401	1488	66.3051	69.3604	71.1863	80.63	68.8702	76.6753	84.3086	0.314739	0.356493	0.304499	0.339008	0.372758	0.324467	0.35001	0.325523
Tb927.10.13070	hypothetical protein, conserved	2129	2148	6834	2310	2327	1767	1786	101.807	80.6459	267.778	82.6675	108.167	94.6431	99.0343	0.937999	0.289576	0.378899	0.331525	0.346907	0.29374	0.377015	0.329245
Tb927.10.13090	PhoD-like phosphatase, putative	577	874	2270	1010	862	717	376	57.8495	68.7989	186.487	75.7821	84.0094	80.5181	43.7134	0.776026	0.315352	0.349588	0.33506	0.181904	0.309722	0.332451	0.357827
Tb927.10.1310	Domain of unknown function (DUF4042), putative	1566	1694	7	1897	1654	1158	1076	94.9057	80.6047	0.347613	86.0377	97.439	78.6067	75.6163	0.00132635	0.328284	0.371786	0.29993	0.28852	0.326572	0.368891	0.304537
Tb927.10.13100	Cytokinesis initiation factor 3	626	873	883	925	939	808	2715	47.6972	52.2251	55.1286	52.745	69.5474	68.9573	239.878	0.288255	0.275791	0.363647	0.360562	1.25427	0.284586	0.338697	0.365567	3e		G2&M
Tb927.10.13110	Outer arm dynein light chain 7	27	19	0	1	0	5	118	8.63094	4.76863	0	0.23923	0	1.79025	43.74	0	0.117877	0	0.882123	21.5523	0	0	1
Tb927.10.13140	hypothetical protein, conserved	30	44	1	38	50	27	37	6.86895	7.90985	0.187615	6.51139	11.1285	6.92442	9.82366	0.0076377	0.265075	0.453035	0.28189	0.399916	0.265361	0.512543	0.222096
Tb927.10.13150	hypothetical protein, conserved	1531	1430	1	1477	1247	1177	1531	106.222	77.8971	0.0568508	76.6903	84.1012	91.4672	123.173	0.000225367	0.304014	0.333393	0.362593	0.488281	0.307175	0.321516	0.37131
Tb927.10.13160	gpi mannosyltransferase 2	236	342	292	286	281	236	225	26.0489	29.638	26.4093	23.6246	30.1495	29.1769	28.7979	0.318373	0.284802	0.363462	0.351737	0.347168	0.295029	0.345329	0.359642
Tb927.10.13170	Mitoribosomal LSU assembly factor 29	215	318	0	305	213	187	95	36.7584	42.6866	0	39.0246	35.3993	35.8105	18.8341	0	0.354015	0.321127	0.324858	0.170855	0.302046	0.31762	0.380334
Tb927.10.13180	Nrap protein, putative	2684	2656	780	3346	2684	1866	1877	130.338	101.265	31.037	121.6	126.697	101.496	105.695	0.0887295	0.347634	0.362205	0.29016	0.302164	0.340505	0.353368	0.306127
Tb927.10.13190	actin-related protein 2/3 complex subunit 1, putative	549	742	1	902	615	430	541	78.7374	83.5524	0.117519	96.8136	85.7394	69.0761	89.9722	0.000467031	0.384747	0.340737	0.274515	0.357559	0.386204	0.33258	0.281215
Tb927.10.1320	hypothetical protein, conserved	914	889	4293	1109	1090	1101	989	70.3197	53.7005	270.638	63.8533	81.518	94.8786	88.2326	1.12649	0.265779	0.339305	0.394916	0.367253	0.259511	0.337177	0.403312
Tb927.10.13200	kinetoplast ribosomal PPR-repeat containing protein 4	796	1292	1442	917	950	836	571	51.1065	65.1286	75.8623	44.0609	59.2903	60.1201	42.511	0.464071	0.269533	0.362695	0.367772	0.260052	0.266888	0.352331	0.380781
Tb927.10.13210	dolichyl-P-Man:GDP-ManGlcNAc2-PP-dolichyl beta-1,4-mannosyltransferase, putative	322	350	642	393	369	209	246	31.3151	26.7247	51.16	28.603	34.8836	22.7664	27.7419	0.593139	0.331617	0.404433	0.263949	0.321633	0.329508	0.383412	0.287081
Tb927.10.13220	cyclophilin type peptidyl-prolyl cis-trans isomerase, putative	2134	2701	5157	3183	2243	1939	1398	136.915	136.059	271.113	152.832	139.889	139.343	104.008	0.627486	0.353726	0.323769	0.322506	0.240723	0.355672	0.321199	0.323129
Tb927.10.13230	hypothetical protein, conserved	543	829	0	750	931	642	414	71.0318	85.1439	0	73.4235	118.386	94.0672	62.7994	0	0.256837	0.414115	0.329048	0.219673	0.276071	0.377795	0.346134
Tb927.10.13240	hypothetical protein, conserved	701	1197	2039	990	1246	698	754	66.6388	89.3407	158.827	70.4312	115.139	74.3216	83.1156	0.611126	0.271002	0.443027	0.285971	0.319808	0.294086	0.413262	0.292652
Tb927.10.13250	hypothetical protein, conserved	4464	4769	8433	4983	4693	3490	3430	117.826	98.8304	182.388	98.4304	120.411	103.179	104.982	0.566388	0.305665	0.373922	0.320413	0.32601	0.31132	0.366303	0.322377
Tb927.10.13260	hypothetical protein, conserved	758	914	973	1087	859	460	992	33.6585	31.8653	35.4027	36.1223	37.0779	22.8788	51.0786	0.368474	0.375965	0.38591	0.238125	0.531631	0.353507	0.395506	0.250986
Tb927.10.13270	Periodic tryptophan protein 2 homolog, putative	647	617	242	681	523	339	311	40.1214	30.0402	12.2966	31.6038	31.5261	23.5462	22.3632	0.141868	0.36462	0.363723	0.271658	0.258009	0.350795	0.345849	0.303356
Tb927.10.13280	hypothetical protein, conserved	4958	5480	6935	6359	5050	3738	2972	113.392	98.4019	129.963	108.84	112.27	95.7561	78.8184	0.410153	0.343488	0.354315	0.302198	0.248744	0.34799	0.346364	0.305646
Tb927.10.13290	ethanolamine phosphotransferase (EPT)	286	499	1231	453	257	226	153	30.3323	41.5514	106.978	35.9549	26.4953	26.8471	18.8162	1.198	0.402643	0.296709	0.300649	0.210714	0.347937	0.294835	0.357228		S phase
Tb927.10.1330	hypothetical protein, conserved	536	674	1324	635	673	414	162	48.5877	47.9698	98.3439	43.0781	59.3026	42.0351	17.0286	0.680977	0.298292	0.410638	0.29107	0.117914	0.314512	0.385851	0.299638		late G1
Tb927.10.13300	Mitochondrial ribosomal protein S8	110	240	0	118	76	102	70	17.0852	29.2675	0	13.7161	11.4746	17.7451	12.6075	0	0.319456	0.26725	0.413294	0.293635	0.303038	0.298552	0.39841
Tb927.10.13310	DNA-directed RNA polymerase I subunit RPB5z, putative	94	71	0	184	38	63	80	14.0243	8.3168	0	20.5443	5.51102	10.5279	13.8403	0	0.561576	0.150643	0.28778	0.378323	0.586414	0.174718	0.238869
Tb927.10.13320	DNA-directed RNA polymerase II/III subunit, putative	456	226	1	260	302	317	319	119.82	46.625	0.215309	51.128	77.138	93.2984	97.198	0.000971767	0.230759	0.348152	0.421089	0.43869	0.233232	0.342198	0.42457
Tb927.10.13330	paraflagellar rod component, putative	1865	1757	124	1947	1663	1803	2775	64.871	47.9833	3.5342	50.6826	56.2291	70.2454	111.928	0.0199495	0.286088	0.317397	0.396515	0.631799	0.298836	0.311684	0.38948				yes
Tb927.10.13350	hypothetical protein, conserved	1489	1446	1919	1793	1407	1146	692	67.6568	51.586	71.4479	60.9703	62.1452	58.3246	36.4607	0.393782	0.336035	0.342511	0.321454	0.200952	0.339235	0.334712	0.326053
Tb927.10.13360	Elongation factor Tu, mitochondrial	639	667	0	851	701	437	343	62.5797	51.2867	0	62.3711	66.7341	47.9363	38.9519	0	0.352297	0.37694	0.270763	0.220016	0.361927	0.365428	0.272646
Tb927.10.13370	dynein light chain Tctex-type, putative	155	170	27	38	25	71	1213	31.6216	27.23	4.51351	5.80172	4.9578	16.2241	286.956	0.167268	0.215009	0.183734	0.601258	10.6344	0.264818	0.170596	0.564586	S4
Tb927.10.13380	Origin recognition complex subunit 4-like protein	461	517	1297	526	526	325	575	36.4721	32.1142	84.0809	31.1434	40.4522	28.8001	52.7509	0.837495	0.310207	0.402928	0.286865	0.52543	0.313973	0.388479	0.297548		late G1
Tb927.10.13390	hypothetical protein, conserved	1398	1623	1650	2084	1389	1310	878	99.7775	90.9474	96.4955	111.313	96.3661	104.724	72.6645	0.308882	0.356311	0.308467	0.335222	0.232599	0.356936	0.307703	0.335362
Tb927.10.1340	hypothetical protein, conserved	1143	1447	5281	1606	1073	875	1338	122.874	122.131	465.186	129.205	112.127	105.359	166.79	1.34179	0.372681	0.32342	0.303899	0.481093	0.349019	0.326742	0.32424
Tb927.10.13410	hypothetical protein	90	202	134	218	99	132	49	42.2254	74.4096	51.515	76.5436	45.1506	69.3675	26.6581	0.269625	0.400623	0.236314	0.363063	0.139526	0.414386	0.22341	0.362203
Tb927.10.13420	hypothetical protein	251	454	0	389	344	252	39	56.5433	80.2989	0	65.581	75.3291	63.5855	10.1877	0	0.320696	0.368365	0.310938	0.0498185	0.329304	0.346215	0.324481
Tb927.10.13430	citrate synthase, putative	550	506	252	490	572	541	352	45.2894	32.7138	17.0033	30.1961	45.7854	49.8978	33.6108	0.135076	0.239881	0.363724	0.396394	0.267008	0.253067	0.341195	0.405739		early G1
Tb927.10.13440	hypothetical protein, conserved	2215	2887	6024	2770	2423	2062	2468	164.961	168.811	367.613	154.387	175.412	172.008	213.136	0.732581	0.307662	0.349561	0.342777	0.424737	0.303624	0.35545	0.340925
Tb927.10.13450	hypothetical protein, conserved	2104	2450	4840	2516	2018	2026	1074	69.1317	63.2039	130.309	61.8676	64.454	74.5627	40.9202	0.648678	0.307976	0.320851	0.371172	0.203701	0.331809	0.301454	0.366737
Tb927.10.13470	PA26 p53-induced protein (sestrin), putative	2142	2507	6306	2978	2270	2013	1445	143.832	132.171	346.966	149.652	148.169	151.401	112.514	0.772371	0.333135	0.329835	0.33703	0.250464	0.331468	0.331091	0.337441
Tb927.10.13480	CAMK/CAMKL family protein kinase, putative	192	291	1	459	188	305	126	23.5868	28.0677	0.100662	42.199	22.4503	41.968	17.949	0.000944144	0.395798	0.210569	0.393632	0.16835	0.392627	0.204082	0.403291
Tb927.10.13490	CAMK/CAMKL family protein kinase, putative	719	1032	540	981	800	916	489	59.9947	67.6098	36.9211	61.2595	64.8889	85.611	47.3146	0.174354	0.289288	0.306427	0.404284	0.223435	0.299772	0.289421	0.410807
Tb927.10.1350	hypothetical protein, conserved	867	1630	1091	1350	1041	972	655	54.8504	80.9645	56.5566	63.9169	64.0189	68.8775	48.0512	0.287362	0.324759	0.325277	0.349964	0.244146	0.319897	0.316608	0.363494		late G1		yes
Tb927.10.13500	60S ribosomal protein L10a	144	247	209	220	229	157	121	20.1278	27.1067	23.9374	23.0132	31.1147	24.5801	19.612	0.304129	0.292387	0.395318	0.312295	0.249174	0.299689	0.381201	0.31911
Tb927.10.13510	zinc metallopeptidase, putative	935	817	1630	1428	984	655	480	87.3738	59.9429	124.812	99.8663	89.3844	68.5585	52.0132	0.484124	0.387365	0.346707	0.265927	0.201751	0.412267	0.356044	0.231689
Tb927.10.13520	Zn-finger in Ran binding protein and others/FYVE zinc finger, putative	1066	1023	1476	1055	911	597	460	92.0804	69.3796	104.471	68.1998	76.4936	57.761	46.0755	0.51602	0.336865	0.377831	0.285304	0.227585	0.338983	0.366148	0.294869				yes
Tb927.10.13530	hypothetical protein	229	238	353	154	179	119	10	86.9862	70.9803	109.872	43.778	66.0944	50.6305	4.40471	0.684548	0.272756	0.411796	0.315449	0.0274432	0.284132	0.391083	0.324785
Tb927.10.13540	RNA-binding protein, putative	550	645	79	883	500	464	302	80.4051	74.0333	9.46337	96.6057	71.0539	75.9782	51.1953	0.038842	0.396514	0.291637	0.311849	0.210129	0.368419	0.306108	0.325474
Tb927.10.13550	hypothetical protein, conserved	2596	3851	584	2938	2659	2379	4323	95.1269	110.795	17.5351	80.5697	94.7139	97.6436	183.69	0.0642484	0.295206	0.34703	0.357764	0.673038	0.308516	0.341368	0.350117
Tb927.10.13560	mevalonate-diphosphate decarboxylase	933	799	880	1444	772	533	862	116.67	78.4457	90.1688	135.134	93.8404	74.6541	124.993	0.296971	0.445063	0.309063	0.245873	0.411664	0.447032	0.30301	0.249957	S5
Tb927.10.13580	major facilitator superfamily protein (MFS), putative	628	1105	878	1305	870	684	659	63.172	87.2718	72.3698	98.2419	85.071	77.0676	76.8693	0.277939	0.377301	0.326718	0.295981	0.295219	0.366873	0.344605	0.288522
Tb927.10.13590	hypothetical protein, conserved	2286	2760	3951	2888	2228	2178	1786	144.724	137.189	204.96	136.83	137.112	154.444	131.113	0.478446	0.319408	0.320066	0.360526	0.306064	0.333111	0.321918	0.344971
Tb927.10.13600	Cardiolipin-dependent protein 18kDa	341	332	176	429	290	349	384	86.7159	66.287	36.6737	81.6437	71.6868	99.4077	113.234	0.145105	0.323037	0.28364	0.393323	0.44803	0.356382	0.258322	0.385296
Tb927.10.13610	zinc-finger of a C2HC-type/Double zinc ribbon, putative	2491	2645	4786	2821	2315	2191	1615	162.053	135.1	255.125	137.343	146.396	159.652	121.831	0.575394	0.309756	0.330174	0.360071	0.27477	0.319329	0.337754	0.342916				yes
Tb927.10.13620	nadh-ubiquinone oxidoreductase 39 kda subunit	863	1388	592	1666	983	781	569	78.1518	98.6879	43.9286	112.908	86.5323	79.219	59.7507	0.157643	0.405183	0.310531	0.284286	0.214422	0.408729	0.304121	0.28715
Tb927.10.13630	glucosidase, putative	1754	2152	2326	2427	1887	1625	1245	102.075	98.3278	110.916	105.701	106.747	105.923	84.0155	0.348386	0.332005	0.335291	0.332704	0.263892	0.337	0.325168	0.337832
Tb927.10.13640	hypothetical protein, conserved	93	87	0	171	78	92	153	12.2273	8.98079	0	16.8254	9.96874	13.5484	23.3261	0	0.417064	0.247102	0.335833	0.578202	0.430467	0.219424	0.350109
Tb927.10.13650	ADP-ribosylation factor-like protein 2-binding protein, putative	401	621	1	351	351	599	590	181.118	220.219	0.370096	118.644	154.106	303.036	309.009	0.000642767	0.206055	0.267645	0.526299	0.536673	0.231516	0.279643	0.488841
Tb927.10.13660	Domain of unknown function DUF21, putative	1275	1261	1294	1281	1315	991	601	79.6083	61.8172	66.2034	59.8575	79.8124	69.3062	43.5136	0.316799	0.286432	0.381921	0.331647	0.208223	0.293942	0.372246	0.333812
Tb927.10.13670	serine/threonine protein phosphatase 5	403	289	0	533	223	320	140	50.7086	28.5509	0	50.1908	27.2758	45.1	20.4271	0	0.409498	0.222539	0.367963	0.166661	0.399989	0.232173	0.367838
Tb927.10.13680	lipase domain protein, putative	416	477	6	422	481	249	210	36.1056	32.5046	0.426707	27.4103	40.581	24.2064	21.135	0.00462817	0.297299	0.440152	0.262549	0.229236	0.307499	0.42237	0.270131
Tb927.10.13690	hypothetical protein, conserved	1303	1500	1053	1661	1044	1086	818	92.9972	84.0549	61.5817	88.7189	72.4307	86.8172	67.6988	0.248346	0.357785	0.292098	0.350116	0.273016	0.359324	0.283691	0.356985
Tb927.10.1370	hypothetical protein, conserved	1120	1391	2436	1088	1068	818	643	124.683	121.58	222.21	90.6439	115.573	101.998	83.0045	0.720958	0.294093	0.374975	0.330932	0.269307	0.305122	0.360587	0.334291
Tb927.10.13700	phosphatidic acid phosphatase alpha, putative	408	447	1144	371	354	378	240	77.8154	66.9359	178.784	52.9542	65.6305	80.751	53.0786	0.896901	0.265653	0.329246	0.4051	0.266277	0.277254	0.331643	0.391102
Tb927.10.13710	Activator of Hsp90 ATPase, N-terminal/Activator of Hsp90 ATPase homolog 1-like protein, putative	479	1055	35	634	395	494	528	62.9773	108.905	3.77064	62.382	50.4827	72.7489	80.498	0.0203144	0.336085	0.271978	0.391937	0.433686	0.345124	0.262981	0.391895
Tb927.10.13720	RNA-binding protein 29, putative	81	115	1	201	53	100	13	12.6025	14.048	0.127488	23.4039	8.01575	17.427	2.3454	0.00260996	0.479131	0.1641	0.356769	0.0480156	0.479139	0.143536	0.377324	6a
Tb927.10.13730	60S ribosomal protein L7, putative	255	356	0	208	284	245	486	33.624	36.8557	0	20.5255	36.4019	36.1847	74.31	0	0.220438	0.390947	0.388615	0.798071	0.242074	0.371775	0.386151
Tb927.10.13740	Flagellum attachment zone protein 35	324	458	372	378	440	377	476	27.8149	30.8705	26.1681	24.2854	36.7182	36.2513	47.3851	0.269067	0.249709	0.377546	0.372745	0.487225	0.274343	0.377405	0.348252
Tb927.10.13750	hypothetical protein, conserved	488	712	86	702	455	435	342	95.7901	109.73	13.8324	103.124	86.8178	95.6402	77.8447	0.0484358	0.361101	0.304003	0.334896	0.272583	0.352986	0.306803	0.340211
Tb927.10.13760	hypothetical protein, conserved	792	921	288	893	706	732	295	181.112	165.359	53.965	152.825	156.936	187.492	78.2251	0.108526	0.307338	0.315606	0.377056	0.157314	0.298041	0.308841	0.393118
Tb927.10.13770	hypothetical protein, conserved	129	394	255	171	67	151	66	22.7845	54.6376	36.9052	22.603	11.5033	29.8729	13.5175	0.576831	0.353287	0.179797	0.466916	0.211279	0.335444	0.214615	0.449942
Tb927.10.13780	Glycogen synthase kinase 3 short	1145	1886	3255	1575	1019	1232	1370	46.3642	59.9604	108	47.7286	40.1096	55.8776	64.328	0.751486	0.332104	0.279089	0.388807	0.447605	0.327751	0.277924	0.394325
Tb927.10.13790	hypothetical protein, conserved	1549	1898	2600	1685	1568	1225	1199	133.738	128.661	183.939	108.874	131.597	118.465	120.04	0.512457	0.303324	0.366631	0.330045	0.334432	0.311242	0.351024	0.337735
Tb927.10.1380	Serine/threonine-protein kinase NEK19, putative	990	1022	3035	1458	929	815	775	59.5605	48.2748	149.617	65.645	54.3295	54.9201	54.0664	0.855467	0.37534	0.310641	0.314018	0.309137	0.383019	0.297203	0.319779
Tb927.10.13800	hypothetical protein, conserved	466	955	1308	1062	666	500	585	21.4804	34.5626	49.404	36.6355	29.842	25.8153	31.2691	0.535296	0.396949	0.32334	0.279711	0.338803	0.397915	0.307764	0.294321				yes
Tb927.10.13810	hypothetical protein, conserved	512	466	0	785	427	413	462	230.108	164.435	0	264.029	186.546	207.903	240.772	0	0.400969	0.283298	0.315733	0.365649	0.411132	0.284683	0.304185
Tb927.10.13820	Mitochondrial SSU ribosomal protein, putative	624	450	780	899	708	574	426	102.256	57.8977	104.736	110.251	112.78	105.357	80.9496	0.318938	0.335734	0.343435	0.320831	0.246505	0.323114	0.353399	0.323487
Tb927.10.13830	Presequence translocase-associated motor 27	1023	1329	2860	1255	1029	894	612	97.7093	99.6625	223.833	89.7068	95.5372	95.6419	67.782	0.796882	0.319371	0.340128	0.340501	0.241315	0.323415	0.325705	0.35088
Tb927.10.13840	Domain of unknown function (DUF4475), putative	438	595	536	512	523	471	276	43.2449	46.1237	43.3634	37.8313	50.1949	52.0873	31.5989	0.309488	0.270005	0.358244	0.371751	0.225524	0.2802	0.332417	0.387383
Tb927.10.13850	ATP12 chaperone protein, putative	1588	1610	1481	1634	1354	1237	1135	229.93	183.028	175.71	177.059	190.573	200.616	190.565	0.309215	0.311588	0.335369	0.353043	0.335356	0.2938	0.333303	0.372897
Tb927.10.13860	GPI-anchor transamidase subunit 8 (GPI8)	364	314	0	443	340	235	217	41.5668	28.1528	0	37.8591	37.7417	30.0582	28.7347	0	0.358314	0.357203	0.284484	0.271957	0.302781	0.379626	0.317593
Tb927.10.13870	tubulin tyrosine ligase protein, putative	1076	1530	1024	1371	1128	1119	1175	114.451	127.775	89.2497	109.136	116.631	133.318	144.927	0.248547	0.303927	0.324801	0.371272	0.4036	0.313369	0.310276	0.376355
Tb927.10.13880	hypothetical protein, conserved	2556	2817	1685	2841	2643	2088	2022	126.112	109.126	68.1228	104.903	126.762	115.392	115.685	0.196287	0.302264	0.365248	0.332487	0.333333	0.300686	0.355968	0.343346
Tb927.10.13890	hypothetical protein, conserved	1271	1686	206	1397	1127	1034	1126	89.7956	93.5219	11.9254	73.863	77.3981	81.8239	92.2465	0.0511635	0.316893	0.332059	0.351048	0.395764	0.325265	0.314939	0.359796
Tb927.10.1390	Hypoxanthine-guanine-xanthine phosphoribosyltransferase	257	432	781	561	278	226	28	36.2856	47.8885	90.3546	59.2769	38.1543	35.7405	4.58418	0.678482	0.445116	0.286504	0.268379	0.0344231	0.457252	0.278031	0.264717
Tb927.10.13900	Nucleotide sugar transporter 1	466	768	0	668	522	634	829	54.3425	70.3172	0	58.2977	59.1727	82.812	112.101	0	0.291077	0.295446	0.413476	0.559716	0.30948	0.283195	0.407325
Tb927.10.13910	hypothetical protein, conserved	61	179	289	139	114	78	28	10.0415	23.1348	38.9819	17.1239	18.2418	14.3818	5.34475	0.783594	0.344216	0.366689	0.289095	0.107438	0.365265	0.368341	0.266394
Tb927.10.13920	hypothetical protein, conserved	294	192	274	278	130	201	154	34.5511	17.7158	26.3853	24.4501	14.8509	26.4582	20.9864	0.401241	0.371812	0.225838	0.40235	0.319139	0.366635	0.218473	0.414892
Tb927.10.13930	phosphatidic acid phosphatase, putative	1023	1042	699	1096	1048	756	840	151.753	121.36	84.9642	121.673	151.119	125.613	144.492	0.213261	0.3054	0.379311	0.315289	0.362676	0.308034	0.377798	0.314168
Tb927.10.13950	tubulin-specific chaperone, putative	523	464	176	447	619	528	352	120.204	83.7297	33.1456	76.8854	138.294	135.925	93.8124	0.0944038	0.218982	0.393882	0.387136	0.267192	0.219762	0.385729	0.394509
Tb927.10.13960	paralyzed flagella protein 20	1921	1668	2	476	586	633	8537	164.448	112.11	0.140291	30.4951	48.7637	60.6954	847.441	0.00100241	0.217893	0.348426	0.433681	6.05513	0.23599	0.319006	0.445004	3f
Tb927.10.13970	uracil-DNA glycosylase, putative	450	443	0	363	397	423	629	86.279	66.6872	0	52.0859	73.9912	90.8413	139.845	0	0.240118	0.341101	0.418781	0.644687	0.264921	0.315725	0.419354		late G1
Tb927.10.13980	btb/poz domain containing protein, putative	183	201	0	372	246	202	194	30.823	26.5807	0	46.8908	40.2769	38.1088	37.8903	0	0.374299	0.321504	0.304198	0.302453	0.368935	0.309943	0.321121
Tb927.10.13990	Pentatricopeptide repeat protein (PPR), putative	396	349	0	557	352	265	58	55.8675	38.6577	0	58.8085	48.2729	41.8755	9.48843	0	0.394802	0.324073	0.281125	0.0636991	0.436618	0.316193	0.24719
Tb927.10.1400	hypoxanthine-guanine phosphoribosyltransferase	96	182	264	128	99	127	25	25.1888	37.4933	56.7594	25.1343	25.2504	37.3242	7.60639	0.647134	0.286565	0.287889	0.425546	0.0867231	0.277971	0.277558	0.444471
Tb927.10.14000	aconitase	2244	3001	4870	3272	2220	2397	1601	85.1854	89.4446	151.485	92.9558	81.9204	101.92	70.4751	0.547278	0.335827	0.295959	0.368214	0.25461	0.344159	0.296106	0.359734		early G1
Tb927.10.14010	tubulin cofactor C domain-containing protein RP2	1286	1714	783	948	768	668	2899	118.95	124.474	59.3447	65.6223	69.0526	69.2068	310.937	0.291074	0.321865	0.33869	0.339446	1.52509	0.32515	0.338427	0.336423	S4	late G1		yes
Tb927.10.14020	hypothetical protein, conserved	881	773	455	846	949	755	726	104.075	71.6959	44.0431	74.7928	108.976	99.9001	99.4506	0.155262	0.263662	0.384167	0.352171	0.350587	0.269265	0.381106	0.349629
Tb927.10.14030	hypothetical protein, conserved	250	263	1	296	177	137	66	30.7536	25.4014	0.100798	27.2501	21.1654	18.8767	9.41461	0.00149792	0.404952	0.314529	0.280519	0.139906	0.457103	0.28411	0.258787
Tb927.10.14040	vacuolar ATP synthase subunit c, putative	66	34	122	129	31	45	3	9.20398	3.72269	13.9408	13.463	4.20233	7.02901	0.485127	0.564536	0.545186	0.170174	0.284641	0.0196452	0.577794	0.148737	0.273469
Tb927.10.14050	hypothetical protein	122	118	0	159	89	70	0	56.365	42.8034	0	54.9754	39.9702	36.2242	0	0	0.419116	0.304721	0.276162	0	0.436805	0.298145	0.26505
Tb927.10.14060	hypothetical protein	1707	1869	2010	2365	1647	1483	628	122.409	105.229	118.106	126.92	114.807	119.116	52.2205	0.327306	0.351732	0.318163	0.330104	0.144718	0.355611	0.311495	0.332893
Tb927.10.14090	transporter, putative	538	711	2175	1015	726	503	542	51.7396	53.6854	171.395	73.0512	67.8694	54.1825	60.4425	0.878483	0.374424	0.347864	0.277712	0.309798	0.380046	0.345997	0.273957
Tb927.10.1410	hypothetical protein, conserved	698	566	466	642	749	531	175	141.131	89.8522	77.2058	97.1454	147.213	120.257	41.0305	0.211746	0.266433	0.403748	0.32982	0.112531	0.276203	0.387028	0.336769
Tb927.10.14110	13 kDa deflagellation-inducible protein, putative	214	216	6	307	242	141	249	78.9753	62.586	1.81437	84.7885	86.814	58.2837	106.556	0.00789248	0.368828	0.377639	0.253533	0.463518	0.353046	0.402457	0.244497
Tb927.10.14130	SRP19 protein, putative	91	82	4	136	56	81	81	35.8412	25.3572	1.29092	40.0868	21.4401	35.7336	36.9938	0.0132728	0.412159	0.22044	0.367401	0.380358	0.491133	0.182912	0.325955
Tb927.10.14140	pyruvate kinase 1	390	179	695	394	157	70	40	42.5553	15.3352	62.1401	32.1741	16.6527	8.55535	5.06118	1.08292	0.560698	0.290207	0.149094	0.0882012	0.56039	0.293302	0.146308	5a
Tb927.10.14150	EnigmRBP1	239	390	0	291	222	237	193	26.3	33.6953	0	23.9647	23.747	29.2117	24.6274	0	0.31154	0.308709	0.379751	0.320154	0.33344	0.299885	0.366675
Tb927.10.14160	Aquaglyceroporin 3	71	208	1	279	137	113	0	12.6387	29.0705	0.145861	37.1679	23.7061	22.5305	0	0.00174884	0.445634	0.28423	0.270136	0	0.440791	0.277069	0.28214
Tb927.10.14180	protein transport protein SEC13	196	90	391	143	69	53	42	21.7928	7.85679	35.623	11.8991	7.45765	6.60059	5.41512	1.37237	0.458409	0.287304	0.254286	0.208616	0.4893	0.281079	0.22962
Tb927.10.14190	hypothetical protein, conserved	991	1000	1343	1632	867	544	1210	113.167	89.6585	125.666	139.472	96.2412	69.5816	160.226	0.411623	0.456843	0.31524	0.227916	0.524824	0.45519	0.318662	0.226148
Tb927.10.1420	metallo-peptidase, Clan MG, Family M24	515	531	7	488	580	424	306	36.916	29.8846	0.411153	26.1787	40.414	34.0427	25.435	0.00408557	0.260134	0.401589	0.338277	0.252744	0.27096	0.38993	0.33911
Tb927.10.14200	syntaxin 5	747	816	82	615	833	523	437	84.296	72.2974	7.58225	51.9377	91.3752	66.1056	57.1834	0.0362062	0.248009	0.436328	0.315663	0.273058	0.261968	0.417619	0.320413
Tb927.10.14210	TFIIH basal transcription factor subunit	97	93	10	101	76	76	20	26.807	20.1793	2.26451	20.8891	20.4168	23.5256	6.40928	0.0349292	0.322206	0.314921	0.362873	0.0988606	0.334689	0.288294	0.377017
Tb927.10.14220	hypothetical protein, conserved	505	720	2619	531	575	510	555	72.4842	81.1392	308.024	57.0384	80.2263	81.9922	92.3735	1.40486	0.260144	0.365901	0.373955	0.421302	0.260834	0.365846	0.37332
Tb927.10.14230	hypothetical protein, conserved	2021	2273	948	2759	1918	1760	1449	81.202	71.7044	31.2109	82.9608	74.911	79.2069	67.5104	0.131648	0.349929	0.315975	0.334096	0.28476	0.346896	0.307211	0.345893
Tb927.10.14240	N-myristoyltransferase	995	1392	955	1506	1330	923	839	73.2313	80.4375	57.5936	82.9506	95.1528	76.0896	71.6041	0.226574	0.326329	0.374333	0.299338	0.281692	0.327229	0.377115	0.295656
Tb927.10.14250	hypothetical protein, conserved	525	617	927	808	610	526	499	72.3247	66.7357	104.642	83.3028	81.6871	81.164	79.7131	0.425107	0.338417	0.331854	0.329729	0.323835	0.344438	0.320964	0.334598
Tb927.10.14260	AP-4 complex subunit sigma-1, putative	343	374	2012	740	389	200	175	60.2305	51.5632	289.499	97.2467	66.4	39.3371	35.6338	1.42622	0.479086	0.32712	0.193794	0.17555	0.515863	0.319622	0.164515
Tb927.10.14270	TFIIF-stimulated CTD phosphatase, putative	1189	1941	1513	1732	1175	1431	1071	33.8167	43.3432	35.2603	36.8654	32.4851	45.5869	35.3217	0.306779	0.320743	0.282633	0.396624	0.307313	0.332607	0.272939	0.394454
Tb927.10.14280	mitochondrial carrier protein	1502	1936	4397	2038	1471	1335	1655	188.471	190.733	452.093	191.381	179.425	187.631	240.81	0.809568	0.342708	0.321298	0.335993	0.431221	0.304745	0.335553	0.359701			G1
Tb927.10.14290	hypothetical protein	161	69	0	172	275	163	255	84.7324	28.5114	0	67.7443	140.687	96.0863	155.62	0	0.222465	0.461999	0.315536	0.511039	0.239182	0.446721	0.314096
Tb927.10.1430	hypothetical protein, conserved	352	557	170	309	373	258	314	63.4681	78.8523	25.1165	41.6958	65.376	52.1054	65.6516	0.15779	0.261946	0.410712	0.327342	0.412443	0.247907	0.390991	0.361102
Tb927.10.14300	MEKK-related kinase 1, putative	2110	2347	1259	2066	2433	1717	1280	106.39	92.9135	52.0167	77.9598	119.25	96.9706	74.8396	0.176819	0.265007	0.405363	0.32963	0.254401	0.272488	0.404649	0.322864				yes
Tb927.10.14310	hypothetical protein, conserved	909	1334	0	1167	1021	973	309	162.768	187.545	0	156.385	177.716	195.15	64.1601	0	0.295484	0.335788	0.368728	0.121228	0.328184	0.303939	0.367877				yes
Tb927.10.14320	Flagellum attachment zone protein 9	1965	2109	1589	1761	1540	1647	2819	90.1197	75.9416	59.7143	60.4418	68.6554	84.606	149.918	0.279427	0.282831	0.321265	0.395904	0.701526	0.288464	0.320003	0.391533
Tb927.10.14330	Utp14 protein, putative	1011	1436	1070	1541	1163	1012	1064	53.1615	59.2852	46.1028	60.6414	59.446	59.6042	64.8769	0.256566	0.337475	0.330822	0.331703	0.361046	0.349809	0.31042	0.339771			G2&M
Tb927.10.14340	hypothetical protein, conserved	914	1539	778	637	649	651	4384	45.9326	60.7239	32.037	23.9571	31.7041	36.6443	255.474	0.347076	0.259542	0.34347	0.396989	2.7677	0.257386	0.342345	0.400269	S4			yes
Tb927.10.14350	hypothetical protein, conserved	13	10	0	19	74	15	2	6.13091	3.70278	0	6.70589	33.9243	7.92362	1.09374	0	0.138113	0.698695	0.163193	0.0225264	0.140955	0.671946	0.187098
Tb927.10.14360	U2 small nuclear ribonucleoprotein 40K	1071	924	1160	1093	1003	776	952	141.942	96.148	125.973	108.408	129.217	115.195	146.306	0.357046	0.307262	0.36624	0.326498	0.414675	0.312478	0.345696	0.341826			G1
Tb927.10.14370	hypothetical protein, conserved	48	83	301	84	65	60	53	15.1046	20.5065	77.6124	19.7819	19.8828	21.148	19.3395	1.27626	0.325292	0.326952	0.347756	0.318018	0.294509	0.297576	0.407915
Tb927.10.14380	Hsp70 protein, putative	1672	2030	5136	2283	1743	1559	1346	99.2429	94.6031	249.796	101.412	100.567	103.648	92.6425	0.817323	0.331816	0.329052	0.339131	0.303123	0.33385	0.331329	0.334821
Tb927.10.14390	FACT complex subunit POB3	603	632	1	512	406	641	238	43.0371	35.4151	0.0584821	27.3474	28.1675	51.2429	19.6972	0.000547802	0.256163	0.263845	0.479992	0.184504	0.258666	0.248329	0.493005	S5	late G1
Tb927.10.1440	hypothetical protein, conserved	83	205	1	160	101	101	15	11.6193	22.5321	0.11471	16.7627	13.7442	15.837	2.43498	0.00247518	0.361701	0.29657	0.341728	0.0525415	0.346643	0.295085	0.358272
Tb927.10.14400	hypothetical protein, conserved	2191	2662	1745	3149	2538	2015	1790	112.41	107.23	73.3593	120.908	126.576	115.794	106.492	0.201937	0.332825	0.348426	0.318748	0.293142	0.324045	0.345591	0.330364
Tb927.10.14410	leucine-rich repeat protein (LRRP), putative	791	990	1342	935	758	592	1345	37.0063	36.3647	51.4457	32.7364	34.4719	31.0221	72.9665	0.523725	0.333262	0.350929	0.315809	0.74281	0.35431	0.342733	0.302957				yes
Tb927.10.14420	Serine/threonine-protein kinase NEK16, putative	2664	3004	2473	3556	3134	2212	1988	64.6227	57.2133	49.1555	64.5555	73.9003	60.1016	55.9203	0.247563	0.325123	0.372186	0.302691	0.281633	0.329996	0.351806	0.318198
Tb927.10.14430	hypothetical protein, conserved	1360	1807	32	1645	1551	1293	922	79.171	82.5908	1.52642	71.6661	87.7679	84.3094	62.2387	0.00626242	0.294023	0.360083	0.345894	0.255345	0.318793	0.350896	0.33031
Tb927.10.14440	b9 domain-containing protein 1	740	969	385	1088	734	610	779	107.317	110.334	45.7506	118.083	103.474	99.0874	131.002	0.142683	0.368268	0.322706	0.309026	0.408558	0.387122	0.285578	0.3273
Tb927.10.14450	hypothetical protein, conserved	463	507	13	657	437	417	585	45.614	39.2167	1.04944	48.4399	41.85	46.0154	66.8306	0.00769919	0.355378	0.307031	0.337591	0.490301	0.364518	0.295371	0.34011
Tb927.10.14460	leucine-rich repeat protein (LRRP), putative	676	877	2585	954	587	584	360	34.6139	35.2573	108.458	36.5572	29.2172	33.494	21.3751	1.09257	0.368266	0.294325	0.337408	0.215326	0.357298	0.313909	0.328793			G2&M
Tb927.10.14470	intraflagellar transport protein 140	3072	3119	3	1722	1678	1962	7898	90.7995	72.3808	0.0726576	38.0905	48.2115	64.9548	270.696	0.000480359	0.251826	0.318739	0.429434	1.78964	0.263115	0.319776	0.41711	3e			yes
Tb927.10.14480	hypothetical protein, conserved	1457	1654	2257	1533	1336	1278	2722	70.7155	63.0284	89.7602	55.6824	63.0316	69.4762	153.195	0.476966	0.295884	0.334935	0.369181	0.814045	0.291545	0.332695	0.37576				yes
Tb927.10.14490	hypothetical protein, conserved	129	189	319	301	116	157	206	16.9237	19.4677	34.2922	29.5525	14.7932	23.0705	31.3383	0.508664	0.438359	0.219431	0.34221	0.464849	0.428835	0.212144	0.359022		G2M
Tb927.10.1450	Centrin arm-associated protein 1	5892	7653	6202	7301	6493	6134	3186	110.872	113.068	95.629	102.817	118.769	129.287	69.5198	0.272546	0.293032	0.338496	0.368473	0.198134	0.303053	0.329516	0.367431				yes
Tb927.10.14500	hypothetical protein, conserved	694	1186	1248	1297	794	621	906	52.834	70.89	77.8514	73.895	58.7586	52.9537	79.9806	0.419441	0.398126	0.316575	0.2853	0.430913	0.388072	0.323855	0.288072		G2M
Tb927.10.14510	root hair defective 3 GTP-binding protein (RHD3), putative	622	950	69	1368	648	601	390	32.3136	38.7494	2.93726	53.1866	32.7241	34.972	23.4943	0.0242984	0.439986	0.270709	0.289305	0.194356	0.454861	0.255609	0.28953
Tb927.10.14520	Basal body protein	352	540	0	504	471	444	346	31.7026	38.1849	0	33.9706	41.2353	44.7904	36.1352	0	0.283097	0.343638	0.373265	0.301136	0.29156	0.336767	0.371673
Tb927.10.14530	19S proteasome non-atpase subunit 8	284	269	8	268	326	292	471	33.7914	25.1297	0.779966	23.864	37.7053	38.9154	64.9847	0.00776204	0.237489	0.375234	0.387277	0.646713	0.240843	0.380754	0.378403
Tb927.10.14550	ATP-dependent RNA helicase HEL67	321	309	668	418	222	249	372	31.2179	23.5941	53.2319	30.4225	20.9869	27.1236	41.9511	0.677828	0.387385	0.267236	0.345379	0.534184	0.4126	0.253924	0.333476		early G1
Tb927.10.14560	TPR repeat, putative	761	966	284	911	691	634	1336	39.8541	39.7203	12.1872	35.7049	35.1774	37.1902	81.133	0.112769	0.330379	0.325498	0.344123	0.750727	0.334787	0.313492	0.351721
Tb927.10.14570	kinesin motor domain containing protein, putative	894	1111	375	1026	536	600	912	73.5158	71.7305	25.2681	63.1411	42.8455	55.2643	86.9642	0.1567	0.39157	0.265707	0.342723	0.53931	0.406794	0.278155	0.315051
Tb927.10.14580	60S ribosomal protein L17, putative	46	71	12	52	29	5	62	13.7825	16.7022	2.94611	11.6599	8.44626	1.67799	21.5409	0.135241	0.535246	0.387725	0.0770282	0.988834	0.137698	0.820525	0.0417772
Tb927.10.14590	Protein of unknown function (DUF1279), putative	54	69	12	71	69	64	73	8.68445	8.71252	1.58135	8.54531	10.7868	11.5287	13.6136	0.0512413	0.276898	0.349532	0.37357	0.44113	0.31422	0.294233	0.391547
Tb927.10.1460	NEK family Serine/threonine-protein kinase, putative	1200	1868	2239	2073	1174	1027	911	65.9054	80.5495	100.761	85.204	62.6765	63.1772	58.0177	0.477409	0.4037	0.296964	0.299336	0.27489	0.391359	0.326981	0.28166
Tb927.10.14600	40S ribosomal protein S2, putative	85	51	1	76	83	62	57	16.9971	8.00706	0.163853	11.3734	16.1336	13.8867	13.217	0.0039584	0.274762	0.38976	0.335478	0.3193	0.295926	0.372001	0.332074
Tb927.10.14610	leucine-rich repeat protein (LRRP), putative	4445	5299	5557	4708	3195	3653	5665	213.682	200.003	218.894	169.376	149.301	196.696	315.79	0.424729	0.328648	0.289695	0.381657	0.612739	0.322333	0.291483	0.386184
Tb927.10.14640	Rtf2 RING-finger, putative	688	633	1201	973	683	661	739	154.604	111.681	221.142	163.631	149.193	166.373	192.565	0.461485	0.341469	0.31134	0.347191	0.40185	0.337522	0.317707	0.344771
Tb927.10.14650	hypothetical protein, conserved	392	453	0	895	437	581	279	105.133	95.389	0	179.638	113.928	174.534	86.7682	0	0.383759	0.243385	0.372856	0.185362	0.318459	0.247077	0.434463
Tb927.10.14660	hypothetical protein, conserved	933	1041	2373	941	1010	828	512	130.411	114.243	271.787	98.4337	137.231	129.633	82.9862	0.744017	0.269462	0.375669	0.354869	0.227174	0.275272	0.377959	0.346769
Tb927.10.14680	ribosome biogenesis protein, putative	580	498	450	781	356	281	689	108.904	73.4161	69.2351	109.746	64.9775	59.098	150.016	0.296103	0.469358	0.277894	0.252749	0.641584	0.472346	0.269795	0.257859
Tb927.10.14690	syntaxin, putative	718	688	644	851	472	480	518	129.847	97.6885	95.4316	115.175	82.9751	97.23	108.628	0.32308	0.389922	0.280909	0.329169	0.367756	0.376388	0.283457	0.340155
Tb927.10.14700	hypothetical protein, conserved	99	193	0	188	111	77	26	13.4044	20.5172	0	19.0499	14.6094	11.6776	4.08215	0	0.420185	0.322241	0.257574	0.0900403	0.393341	0.344477	0.262182				yes
Tb927.10.14720	peroxin 13	294	230	9	278	293	247	414	36.2645	22.2745	0.909651	25.6626	35.1317	34.1257	59.2158	0.00958334	0.27036	0.370119	0.359521	0.623849	0.284932	0.35793	0.357138
Tb927.10.14730	chaperone protein DnaJ, putative	157	166	256	156	180	133	227	21.1002	17.5163	28.1919	15.6904	23.5156	20.0212	35.3765	0.475997	0.264918	0.397041	0.33804	0.597303	0.299949	0.35264	0.347412
Tb927.10.14740	hypothetical protein, conserved	586	755	305	920	717	700	914	90.63	91.6785	38.652	106.484	107.793	121.261	163.917	0.115194	0.317352	0.321254	0.361394	0.488519	0.348211	0.307484	0.344306
Tb927.10.14750	fibrillarin, putative	625	745	647	928	679	468	616	86.7591	81.1965	73.593	96.4059	91.6223	72.7664	99.1557	0.282188	0.369662	0.35132	0.279018	0.380206	0.375899	0.33499	0.289111
Tb927.10.14770	Associated kinase of Tb14-3-3	778	785	843	732	859	643	972	70.4543	55.8141	62.5538	49.609	75.6168	65.2213	102.07	0.328457	0.260487	0.397049	0.342464	0.535948	0.263365	0.381506	0.355129				yes
Tb927.10.14780	Canertinib-binding protein kinase 1	1103	1595	620	1889	1292	1135	662	84.1828	95.5773	38.7737	107.895	95.8534	97.0274	58.588	0.128912	0.358722	0.318687	0.322591	0.19479	0.3609	0.304529	0.334571
Tb927.10.14790	metallo-peptidase, Clan MG, Family M24	1769	1968	2	2107	1477	1179	1240	186.959	163.302	0.1732	166.65	151.739	139.567	151.965	0.000378202	0.363899	0.331339	0.304761	0.331833	0.35852	0.329733	0.311746
Tb927.10.14800	mitogen-activated protein kinase 9, putative	255	506	246	329	355	466	237	30.1237	46.9316	23.8123	29.0861	40.7656	61.6602	32.4653	0.181066	0.221167	0.309976	0.468856	0.246862	0.225782	0.300677	0.473542
Tb927.10.14810	multiprotein-bridging factor 1, putative	221	343	0	259	281	222	159	74.8635	91.2259	0	65.6596	92.5296	84.2328	62.4564	0	0.270848	0.381688	0.347463	0.257635	0.288222	0.344951	0.366827
Tb927.10.14820	Mitochondrial ADP/ATP carrier protein 5c	505	829	124	900	709	707	859	85.7741	110.552	17.2577	114.401	117.06	134.504	169.184	0.0471569	0.312601	0.319867	0.367533	0.462298	0.316091	0.327013	0.356896
Tb927.10.14860	NADH-ubiquinone oxidoreductase B14 subunit	293	726	200	547	264	280	153	21.5558	41.9353	12.0566	30.1166	18.8798	23.0731	13.0524	0.167291	0.417882	0.261967	0.320151	0.181109	0.420264	0.253632	0.326104
Tb927.10.14870	hypothetical protein, conserved	547	641	1	417	290	376	63	45.4131	41.7828	0.0680286	25.909	23.4039	34.9649	6.06508	0.000807195	0.307424	0.2777	0.414876	0.0719653	0.319882	0.272997	0.407121
Tb927.10.14880	centrosomal protein of 104 kDa	1577	2046	702	1723	1496	1258	1239	87.6446	89.2782	31.9689	71.6638	80.8205	78.3113	79.8485	0.138516	0.310508	0.350182	0.33931	0.345971	0.324051	0.346679	0.32927
Tb927.10.14890	C-terminal motor kinesin, putative	464	804	999	629	429	453	542	20.8123	28.3142	36.7168	21.1142	18.7049	22.7589	28.1906	0.586738	0.337406	0.298906	0.363688	0.450487	0.349149	0.313799	0.337052
Tb927.10.1490	Temperature dependent protein affecting M2 dsRNA replication, putative	402	542	3	479	245	126	377	18.8949	20.0015	0.115541	16.849	11.1939	6.63344	20.5476	0.00333199	0.485894	0.32281	0.191296	0.592555	0.479703	0.316771	0.203526	6a			yes
Tb927.10.14900	hypothetical protein, conserved	355	691	2	846	386	381	249	16.7334	25.5729	0.0772474	29.8434	17.6864	20.1155	13.61	0.00114195	0.441174	0.261458	0.297368	0.201196	0.440308	0.247124	0.312568		early G1
Tb927.10.14910	Sarcalumenin, putative	1713	2069	1064	1699	1667	1568	1493	166.771	158.15	84.8795	123.788	157.76	170.986	168.549	0.187565	0.273544	0.348614	0.377841	0.372456	0.317973	0.32577	0.356257
Tb927.10.14920	hypothetical protein, conserved	1197	1316	60	1596	1516	1021	1138	54.1586	46.7493	2.22445	54.0415	66.676	51.7427	59.706	0.0128983	0.313356	0.386617	0.300027	0.346202	0.325729	0.363897	0.310375
Tb927.10.14930	Zinc finger CCCH domain-containing protein 39	770	1302	1016	1072	737	806	1065	28.9458	38.4284	31.2959	30.1586	26.9314	33.9376	46.4245	0.343806	0.331313	0.29586	0.372827	0.510005	0.349678	0.271764	0.378558
Tb927.10.14950	Zinc finger CCCH domain-containing protein 40	402	670	2062	778	401	381	408	45.2516	59.2146	190.193	65.5403	43.8782	48.0378	53.2563	1.20791	0.416244	0.278669	0.305087	0.338228	0.428471	0.262123	0.309406
Tb927.10.14980	intraflagellar transport protein 52	592	863	1	615	334	391	1829	28.7789	32.9389	0.0398336	22.3742	15.7832	21.2902	103.102	0.000670062	0.376369	0.265498	0.358133	1.73434	0.383005	0.259707	0.357289	3e
Tb927.10.14990	intraflagellar transport protein 80	926	781	146	533	439	426	2720	49.4946	32.7751	6.39437	21.3204	22.8091	25.5039	168.585	0.091829	0.30618	0.32756	0.36626	2.42103	0.330639	0.318369	0.350991	3e
Tb927.10.150	hypothetical protein, conserved	149	343	1	213	201	260	328	8.88176	16.0529	0.0488439	9.50196	11.6468	17.3595	22.6719	0.0012684	0.246752	0.302449	0.450799	0.588756	0.254066	0.285796	0.460138
Tb927.10.1500	methionyl-tRNA synthetase, putative	1683	1468	76	2055	1545	964	997	87.8865	60.188	3.25199	80.3102	78.4265	56.3852	60.372	0.015117	0.373324	0.364568	0.262108	0.280641	0.375731	0.359366	0.264904
Tb927.10.15000	hypothetical protein, conserved	1296	1438	4006	1578	1169	1024	1137	164.901	143.656	417.664	150.261	144.587	145.938	167.757	0.947543	0.340893	0.328021	0.331086	0.380586	0.338096	0.331159	0.330745
Tb927.10.15010	lipoic acid synthetase, mitochondrial precursor, putative	1426	2165	1811	1808	1525	1138	842	155.881	185.813	162.214	147.908	162.046	139.337	106.73	0.361045	0.329203	0.360671	0.310125	0.237552	0.321708	0.353209	0.325083
Tb927.10.15020	CMGC/DYRK protein kinase, putative	1494	1771	1379	1939	1354	1098	923	55.5301	51.6824	41.9991	53.9358	48.9208	45.712	39.7816	0.282692	0.363036	0.329281	0.307683	0.267766	0.356818	0.324063	0.319119				yes
Tb927.10.15040	hypothetical protein, conserved	857	1287	129	1264	912	778	1002	27.3279	32.2218	3.37064	30.1643	28.2694	27.7879	37.0506	0.0390928	0.349846	0.327869	0.322284	0.429714	0.356619	0.316882	0.326499
Tb927.10.15080	WD40 Repeat 1	376	407	1624	259	296	248	1103	13.8171	11.7427	48.9003	7.12276	10.5734	10.2077	47.0008	1.75245	0.25526	0.378923	0.365817	1.68438	0.3018	0.369668	0.328532				yes
Tb927.10.15090	hypothetical protein, conserved	182	292	6	276	277	208	84	30.513	38.4364	0.824258	34.6293	45.143	39.0596	16.3304	0.00693633	0.291414	0.37989	0.328696	0.137424	0.290084	0.371267	0.338649
Tb927.10.1510	CCR4-NOT transcription complex subunit 1	2316	2417	72	1994	1456	1724	5516	53.1288	43.5326	1.35339	34.2324	32.4676	44.2975	146.73	0.0121929	0.308407	0.292507	0.399086	1.32192	0.304033	0.298976	0.39699
Tb927.10.15120	40S ribosomal protein S13, putative	130	180	0	118	78	50	113	40.3487	43.8637	0	27.4088	23.533	17.3823	40.6694	0	0.401158	0.344432	0.254409	0.595242	0.41338	0.331343	0.255276
Tb927.10.15130	Vesicle-trafficking protein SEC22, putative	1139	1068	1288	1430	1097	801	972	164.394	121.026	152.326	154.461	153.909	129.493	162.679	0.347886	0.352761	0.351501	0.295738	0.371529	0.348246	0.353529	0.298225
Tb927.10.15140	hypothetical protein, conserved	374	364	0	237	248	176	433	87.1719	66.612	0	41.3404	56.1893	45.9482	117.029	0	0.288131	0.391624	0.320246	0.815663	0.299098	0.372578	0.328325
Tb927.10.15150	DNA-directed RNA polymerase III subunit C11, putative	523	348	1536	547	382	293	834	120.356	62.8769	289.637	94.205	85.4527	75.5237	222.553	1.13502	0.369169	0.33487	0.295961	0.872137	0.326735	0.349755	0.323509
Tb927.10.15160	hypothetical protein, conserved	1936	2810	1592	3201	2339	1895	1316	121.633	138.611	81.9569	150.505	142.847	133.353	95.8744	0.192069	0.352714	0.334767	0.312518	0.224685	0.378552	0.316521	0.304927				yes
Tb927.10.15170	hypothetical protein, conserved	804	1377	156	1378	812	762	601	66.2951	89.1467	10.5402	85.0346	65.0846	70.377	57.4648	0.0478021	0.385651	0.295173	0.319176	0.260616	0.380044	0.288004	0.331952
Tb927.10.15180	nucleosome assembly protein, putative	982	979	8	1094	1030	824	761	90.0056	70.451	0.600822	75.0406	91.7682	84.5932	80.8807	0.00238988	0.298489	0.365026	0.336486	0.321719	0.306469	0.350653	0.342878
Tb927.10.15190	Basal body protein	1831	1731	18	1776	1455	1581	1740	139.863	103.814	1.12664	101.526	108.037	135.268	154.122	0.00326721	0.294422	0.313304	0.392273	0.446949	0.298213	0.296898	0.404889
Tb927.10.1520	ras-related protein Rab21, putative	343	370	32	301	293	343	571	62.5284	52.9579	4.78003	41.0649	51.9215	70.037	120.704	0.0293211	0.251896	0.318491	0.429613	0.740409	0.248486	0.301053	0.450461
Tb927.10.15200	Predicted coiled-coil domain-containing protein (DUF2360), putative	780	1040	32	1139	1003	609	898	128.984	135.027	4.33599	140.956	161.227	112.8	172.194	0.0104486	0.339668	0.388515	0.271817	0.414943	0.338188	0.387127	0.274686
Tb927.10.15210	nuclear cap binding complex subunit CBP30	857	1417	0	1106	845	811	714	134.374	174.442	0	129.781	128.792	142.431	129.818	0	0.32364	0.321173	0.355187	0.323733	0.330667	0.314572	0.354761
Tb927.10.15220	hypothetical protein, conserved	357	437	341	727	523	316	417	62.9323	60.4829	49.2558	95.9093	89.6198	62.394	85.24	0.198674	0.386851	0.361482	0.251667	0.343817	0.368976	0.362135	0.26889
Tb927.10.15230	hypothetical protein, conserved	481	559	105	784	386	466	416	58.6534	53.5187	10.4914	71.5459	45.7543	63.6479	58.8225	0.0579803	0.395395	0.252859	0.351747	0.325079	0.387518	0.247954	0.364528
Tb927.10.15240	hypothetical protein, conserved	993	1265	646	1206	1186	913	872	48.5979	48.6077	25.9059	44.171	56.4222	50.0483	49.4866	0.171971	0.293219	0.374546	0.332235	0.328506	0.289833	0.360383	0.349784
Tb927.10.15250	paraflagellar rod component, putative	32	107	1	38	32	75	423	2.01464	5.28904	0.0515876	1.79041	1.95837	5.28882	30.8809	0.00570811	0.198107	0.216691	0.585202	3.41694	0.180519	0.215137	0.604344		G2M
Tb927.10.15260	leucine-rich repeat protein (LRRP), putative	114	172	1	39	77	103	781	9.07051	10.7449	0.0651965	2.32227	5.95545	9.1794	72.0577	0.00373467	0.133027	0.341147	0.525826	4.1277	0.144973	0.308194	0.546833
Tb927.10.15270	metallo- peptidase, Clan MG, Family M24	828	966	1178	1012	759	609	767	123.229	112.877	143.657	112.716	109.805	101.52	132.367	0.44333	0.347845	0.338862	0.313294	0.40849	0.345905	0.339618	0.314477
Tb927.10.15280	Domain of Unknown Function (DUF1042), putative	794	910	523	662	630	459	1292	34.3498	30.9094	18.5397	21.433	26.4936	22.2416	64.8139	0.264218	0.305451	0.377573	0.316976	0.923694	0.31663	0.36115	0.32222
Tb927.10.15290	tubulin binding cofactor c, putative	2289	2414	3104	3124	2175	2039	2265	66.3811	54.9645	73.7595	67.8002	61.3133	66.2318	76.1674	0.377585	0.347079	0.313872	0.33905	0.389912	0.34289	0.316425	0.340685
Tb927.10.1530	hypothetical protein, conserved	887	1082	96	1385	833	845	1221	64.9403	62.1963	5.75917	75.886	59.2833	69.2944	103.659	0.0281672	0.371147	0.289946	0.338908	0.506982	0.361228	0.283762	0.35501
Tb927.10.15300	Calcium/calmodulin-dependent protein kinase kinase, putative	2016	2238	2025	2279	1920	1261	816	49.2127	42.8936	40.505	41.6343	45.5601	34.4788	23.0982	0.3329	0.342182	0.374446	0.283372	0.189838	0.337087	0.360468	0.302446				yes
Tb927.10.15310	hypothetical protein, conserved	778	1874	1476	1278	851	827	483	16.5082	31.2203	25.6629	20.2942	17.5528	19.6552	11.8842	0.446293	0.35293	0.305255	0.341816	0.206674	0.34883	0.29727	0.3539
Tb927.10.15320	hypothetical protein, conserved	324	478	77	429	298	239	97	55.238	63.9834	10.7568	54.7358	49.3862	45.6395	19.1764	0.0718259	0.365486	0.329766	0.304748	0.128046	0.357321	0.322162	0.320517
Tb927.10.15330	CYTH domain containing protein, putative	250	529	33	317	268	271	282	24.0808	40.0067	2.60461	22.8513	25.0936	29.2382	31.498	0.0337459	0.296066	0.325118	0.378816	0.408094	0.305386	0.317778	0.376836		late G1
Tb927.10.15350	histone H3 variant V	232	1013	86	489	214	345	314	7.61875	26.1187	2.31415	12.0178	6.83135	12.6901	11.9572	0.0733737	0.381043	0.216598	0.402359	0.379119	0.393071	0.204881	0.402049
Tb927.10.15370	DNA-directed RNA polymerases I and III subunit RPAC1, putative	189	286	0	431	243	147	162	17.1927	20.4265	0	29.3414	21.4875	14.9779	17.0883	0	0.445872	0.326524	0.227604	0.259675	0.449242	0.298645	0.252113
Tb927.10.15380	U3 snoRNA-associated protein UTP11, putative	95	130	16	177	129	68	147	14.7177	15.8126	2.03111	20.5215	19.4268	11.7998	26.4079	0.0392499	0.396565	0.375411	0.228024	0.510317	0.41754	0.360769	0.22169
Tb927.10.15390	Flagellum attachment zone protein 7	1152	1519	3065	1612	1156	960	991	36.0138	37.2838	78.5134	37.7139	35.1294	33.6153	35.9246	0.737502	0.354259	0.329981	0.31576	0.337451	0.374757	0.315834	0.30941
Tb927.10.1540	zinc finger protein family member, putative	1006	1227	1212	1079	705	785	685	33.8633	32.4282	33.4297	27.1815	23.0684	29.5973	26.7377	0.41867	0.340419	0.288907	0.370674	0.334861	0.337444	0.282679	0.379878				yes
Tb927.10.15400	kinesin, putative	2012	2038	2619	2326	1955	1754	1182	70.661	56.1956	75.3677	61.134	66.7414	68.9973	48.1362	0.382824	0.310525	0.339008	0.350466	0.244504	0.310425	0.354836	0.334739		G2M	G2&M	yes
Tb927.10.15410	glycosomal malate dehydrogenase	508	597	1452	727	539	400	383	42.079	38.826	98.5522	45.0669	43.3998	37.1118	36.7877	0.784786	0.358874	0.345599	0.295527	0.292946	0.372133	0.337947	0.28992
Tb927.10.15420	NADH dehydrogenase [ubiquinone] 1 alpha subcomplex assembly factor 5, putative	825	948	1531	1077	941	457	637	109.1	98.4298	165.899	106.588	120.965	67.6922	97.6818	0.561904	0.361016	0.409709	0.229275	0.33085	0.37311	0.398267	0.228623
Tb927.10.15430	Ankyrin repeats (3 copies), putative	711	535	1993	1078	718	612	718	71.7199	42.3711	164.731	81.3785	70.403	69.1468	83.984	0.745631	0.368348	0.318669	0.312983	0.380142	0.366021	0.324737	0.309242
Tb927.10.15440	hypothetical protein, conserved	1093	1379	153	1092	1066	850	895	107.974	106.957	12.3847	80.7311	102.365	94.0516	102.523	0.0446864	0.291293	0.369352	0.339356	0.369923	0.298929	0.367066	0.334005				yes
Tb927.10.15450	hypothetical protein, conserved	2326	2482	3673	2375	2040	1652	3658	261.343	218.952	338.158	199.704	222.807	207.903	476.592	0.536407	0.316782	0.353429	0.329789	0.756	0.316488	0.356438	0.327074
Tb927.10.15460	Vacuolar protein sorting associated protein 36, putative	394	700	0	644	498	286	209	43.7811	61.071	0	53.5547	53.7919	35.5965	26.9302	0	0.374658	0.376317	0.249026	0.188398	0.376141	0.362927	0.260932
Tb927.10.15470	hypothetical protein, conserved	436	442	11	481	387	204	430	51.7075	41.1563	1.06895	42.6907	44.6144	27.0987	59.1341	0.00934367	0.373158	0.389973	0.236869	0.51689	0.3677	0.385433	0.246867
Tb927.10.15480	transporter, putative	753	725	1029	718	702	574	761	73.1523	55.299	81.9118	52.201	66.2929	62.4591	85.7275	0.452669	0.288478	0.366354	0.345167	0.473756	0.296008	0.348804	0.355188
Tb927.10.15490	GDP-mannose 4,6 dehydratase	1652	1483	2942	1797	1481	1394	1347	160.66	113.236	234.444	130.788	140.007	151.849	151.904	0.554708	0.309452	0.331265	0.359283	0.359413	0.316159	0.324432	0.359409
Tb927.10.1550	proteasome regulatory non-ATP-ase subunit 5	1165	779	840	672	609	791	591	123.196	64.6779	72.7862	53.1817	62.6017	93.6913	72.4706	0.34747	0.253881	0.298851	0.447268	0.345964	0.265781	0.286384	0.447835
Tb927.10.15500	SNARE protein, putative	314	259	792	483	216	283	370	75.8149	49.0988	156.692	87.2756	50.6962	76.5352	103.593	0.730476	0.406866	0.236338	0.356796	0.482933	0.380738	0.242115	0.377147
Tb927.10.15510	hypothetical protein, conserved	576	503	246	563	655	364	196	82.091	56.2843	28.728	60.0485	90.7426	58.1065	32.3915	0.137522	0.287454	0.434388	0.278158	0.155059	0.301159	0.414288	0.284554
Tb927.10.15520	signal recognition particle protein, putative	1734	1517	1407	1920	1337	1161	1135	144.026	98.9291	95.76	119.348	107.949	108.013	109.318	0.285586	0.355933	0.321939	0.322128	0.32602	0.332079	0.329131	0.33879
Tb927.10.15530	ABC transport system ATP-binding protein, putative	1727	2236	1261	2015	1711	1375	2064	128.355	130.478	76.7948	112.077	123.613	114.465	177.882	0.219317	0.320077	0.353025	0.326898	0.508008	0.329966	0.345617	0.324417
Tb927.10.15540	predicted VPS53-like domain protein	2272	2456	2836	2684	2542	2248	1680	136.87	116.165	139.992	121.005	148.858	151.686	117.357	0.33209	0.287048	0.353121	0.359831	0.278396	0.278793	0.34868	0.372527			high early G1
Tb927.10.15550	hypothetical protein, conserved	1635	1944	1711	2770	1639	1930	1738	79.2911	74.02	67.9915	100.533	77.2649	104.837	97.7369	0.240563	0.355699	0.273374	0.370927	0.345807	0.361273	0.279838	0.358889
Tb927.10.15570	transcription factor IIa, putative	483	524	378	557	594	419	520	45.5337	38.785	29.1995	39.2973	54.4339	44.2436	56.8449	0.211629	0.284815	0.394521	0.320664	0.411995	0.282434	0.369681	0.347885
Tb927.10.15580	dynein light chain, putative	39	38	1	113	38	83	32	8.08357	6.18398	0.169838	17.5282	7.6563	19.2693	7.69114	0.00382056	0.394301	0.17223	0.433468	0.173014	0.395701	0.151263	0.453035
Tb927.10.15590	macrophage infectivity potentiator, precursor, putative	237	295	0	536	328	222	356	40.1792	39.2664	0	68.0047	54.0535	42.1557	69.9851	0	0.414123	0.329165	0.256712	0.426182	0.413779	0.306229	0.279992
Tb927.10.1560	Nucleolar protein 91	1186	1113	407	1824	942	781	375	67.824	49.9735	19.0718	78.0629	52.3656	50.0265	24.8675	0.105687	0.432589	0.290187	0.277224	0.137804	0.461619	0.27719	0.261192	S5
Tb927.10.15600	FKBP-type peptidylprolyl cis-trans isomerase, putative	1122	1109	4403	1282	1106	802	734	105.939	82.2131	340.651	90.5883	101.511	84.818	80.364	1.23015	0.327131	0.366576	0.306293	0.290209	0.323639	0.365598	0.310764
Tb927.10.15610	zinc finger protein, putative	1100	1561	285	1456	1304	1032	561	74.9723	83.5329	15.9166	74.2661	86.3938	78.7841	44.3377	0.0664732	0.310161	0.36081	0.329029	0.18517	0.309797	0.363276	0.326927
Tb927.10.15640	WD domain, G-beta repeat, putative	1665	2355	826	2602	2358	1704	1394	103.108	114.503	41.9137	120.589	141.945	118.195	100.102	0.110088	0.316732	0.372824	0.310444	0.262923	0.306943	0.379803	0.313254
Tb927.10.15650	Mitoribosomal SSU assembly factor 11	532	565	285	596	498	427	285	52.9287	44.1341	23.2339	44.3759	48.1621	47.5837	32.8796	0.165812	0.316695	0.343717	0.339588	0.234651	0.311302	0.350179	0.338519
Tb927.10.15660	hypothetical protein, conserved	777	1177	1270	1064	845	1027	748	49.0199	58.3008	65.6528	50.2359	51.8209	72.5726	54.7212	0.375955	0.287672	0.296748	0.41558	0.313356	0.296345	0.289901	0.413754		late G1
Tb927.10.15670	hypothetical protein, conserved	559	641	356	847	616	536	387	38.8283	34.9576	20.2621	44.0293	41.5924	41.7015	31.171	0.159139	0.345807	0.326668	0.327525	0.244818	0.3442	0.326766	0.329034
Tb927.10.15680	hypothetical protein, conserved	3006	2761	9058	2786	2417	2237	3321	73.0653	52.6908	180.406	50.6785	57.1078	60.9029	93.6037	1.06946	0.300425	0.338538	0.361036	0.554888	0.311966	0.333036	0.354998
Tb927.10.15690	anaphase promoting complex, subunit 10-like protein	523	460	2467	576	380	367	413	84.3346	58.2382	325.965	69.5101	59.5641	66.2858	77.2247	1.66854	0.355805	0.304894	0.339301	0.395295	0.372444	0.309847	0.317709
Tb927.10.15700	hypothetical protein, conserved	3748	4520	5649	5029	3799	3418	4715	65.0097	61.555	80.2875	65.2802	64.0538	66.4051	94.8337	0.410176	0.333506	0.327241	0.339253	0.484491	0.338917	0.33012	0.330963				yes
Tb927.10.15710	mitochondrial carrier protein	175	310	560	295	219	170	79	23.9447	33.3027	62.7852	30.2075	29.1281	26.0538	12.5343	0.735281	0.353762	0.341121	0.305117	0.14679	0.382018	0.296266	0.321716
Tb927.10.15720	proteasome regulatory non-ATP-ase subunit 9	1690	902	179	882	981	995	946	141.864	59.4482	12.3122	55.4084	80.0482	93.5534	92.083	0.0537628	0.241948	0.34954	0.408512	0.402092	0.236419	0.361878	0.401703
Tb927.10.15730	SPRY domain/Ankyrin repeats (3 copies), putative	5264	5111	20612	6717	5231	4789	4556	89.4591	68.1963	287.029	85.4289	86.4152	91.1599	89.7831	1.09135	0.32482	0.32857	0.34661	0.341375	0.323353	0.321711	0.354936		S phase
Tb927.10.15740	hypothetical protein, conserved	816	1280	706	927	715	646	659	77.3685	95.2862	54.8499	65.7771	65.8987	68.6051	72.4538	0.273865	0.328424	0.329031	0.342545	0.361761	0.340238	0.305567	0.354196
Tb927.10.15750	Tripartite attachment complex protein 197	795	1123	1672	1395	1082	663	882	25.3197	28.0813	43.634	33.2496	33.4977	23.6513	32.5733	0.482684	0.367811	0.370556	0.261633	0.36033	0.364682	0.362861	0.272457				yes
Tb927.10.15770	hypothetical protein, conserved	525	479	117	635	699	406	198	56.0729	40.1675	10.2395	50.7561	72.5717	48.5702	24.5223	0.0595671	0.295269	0.422179	0.282552	0.142656	0.338848	0.386933	0.274219				yes
Tb927.10.15780	hypothetical protein, conserved	962	840	1228	1119	1275	674	638	70.4597	48.3049	73.6991	61.3362	90.7764	55.2938	54.1862	0.355337	0.29573	0.437674	0.266596	0.261256	0.30798	0.419206	0.272814
Tb927.10.15790	cytochrome c oxidase assembly protein COX19, putative	375	429	1663	450	352	277	350	84.4771	75.8771	306.971	75.8649	77.0809	69.8936	91.4277	1.37754	0.340447	0.345903	0.31365	0.410285	0.339893	0.343886	0.316221
Tb927.10.1580	MICOS complex subunit MIC10-1	490	749	59	969	620	547	395	72.098	86.5277	7.1134	106.702	88.678	90.1499	67.3949	0.024913	0.373698	0.310574	0.315728	0.236034	0.37686	0.308297	0.314844
Tb927.10.15800	actin related protein 2, putative	360	242	3	350	385	271	250	45.4555	23.9908	0.310386	33.0729	47.2543	38.3269	36.6038	0.00261589	0.278734	0.398252	0.323013	0.308492	0.299759	0.385531	0.31471
Tb927.10.15810	Fcf1, putative	212	370	338	426	278	167	146	49.7322	68.1474	64.9705	74.788	63.3933	43.8802	39.7152	0.35686	0.410785	0.348197	0.241018	0.218142	0.430542	0.338433	0.231025
Tb927.10.15820	hypothetical protein, conserved	830	773	1269	864	625	629	543	185.366	135.543	232.226	144.406	135.684	157.345	140.622	0.530881	0.330121	0.310181	0.359699	0.32147	0.331001	0.295706	0.373294
Tb927.10.15830	SUMO-interacting motif-containing protein	705	758	2733	974	617	439	701	131.02	110.602	416.184	135.465	111.463	91.3825	151.067	1.23018	0.400417	0.329469	0.270114	0.446532	0.364769	0.338995	0.296237
Tb927.10.15840	hypothetical protein, conserved	1290	1611	995	1923	1472	1213	992	89.3305	87.5894	56.4587	99.6575	99.0865	94.0851	79.657	0.192804	0.340327	0.338376	0.321297	0.272025	0.342612	0.340702	0.316686
Tb927.10.15850	Peroxisome biogenesis factor 12	270	424	517	544	170	190	425	33.8328	41.7144	53.0838	51.0145	20.7071	26.6672	61.754	0.539531	0.518499	0.210462	0.271039	0.627652	0.515764	0.204424	0.279812
Tb927.10.15860	Mitoribosomal LSU assembly factor 7	319	190	0	435	254	236	296	103.8	48.5409	0	105.93	80.3413	86.0143	111.687	0	0.38904	0.295063	0.315897	0.410183	0.363862	0.31284	0.323298
Tb927.10.15870	RNA binding protein, putative	444	353	672	404	630	323	504	76.0536	47.4742	94.32	51.7892	104.9	61.9711	100.108	0.431355	0.236848	0.479739	0.283413	0.457826	0.236553	0.475231	0.288216
Tb927.10.15880	protein kinase, putative	765	959	284	1042	887	759	696	56.7173	55.8237	17.2532	57.8153	63.9255	63.0298	59.8364	0.0933764	0.312903	0.345972	0.341125	0.323842	0.301636	0.342997	0.355367
Tb927.10.15890	hypothetical protein, conserved	1016	986	2462	1334	934	738	1007	131.579	100.258	261.264	129.292	117.581	107.054	151.226	0.738188	0.365307	0.332219	0.302474	0.42728	0.35513	0.330533	0.314337
Tb927.10.15910	Glycerol uptake protein 1	698	778	622	688	718	630	221	62.9272	55.0692	45.9485	46.4186	62.9223	63.6171	23.1035	0.265663	0.268381	0.363801	0.367818	0.133579	0.279785	0.350366	0.369849
Tb927.10.15920	hypothetical protein, conserved	139	181	112	111	114	97	45	19.3693	19.8026	12.7883	11.5756	15.4419	15.1398	7.27131	0.303348	0.274581	0.366292	0.359127	0.172481	0.262147	0.358054	0.379799
Tb927.10.15930	pdz domain containing protein, putative	173	97	354	240	141	94	188	16.0345	7.05872	26.8849	16.6472	12.7035	9.75857	20.2054	0.687432	0.425658	0.324821	0.249521	0.516641	0.443078	0.305951	0.250971
Tb927.10.15940	cation transporter, putative	698	762	1125	1266	953	686	426	88.6882	76.0171	117.128	120.383	117.706	97.6303	62.7657	0.348886	0.358582	0.350609	0.290809	0.186959	0.363628	0.342735	0.293637			early S
Tb927.10.15950	TATA-box-binding protein	443	558	344	649	506	393	349	89.0755	88.0917	56.6775	97.6608	98.9013	88.5111	81.3734	0.198817	0.342582	0.346933	0.310485	0.285447	0.343954	0.340018	0.316029
Tb927.10.15960	hypothetical protein, conserved	821	1008	948	929	892	760	636	102.594	98.8971	97.0695	86.8788	108.352	106.375	92.1587	0.321842	0.288053	0.359251	0.352696	0.305559	0.27849	0.346121	0.37539
Tb927.10.15970	Triglyceride lipase, putative	154	201	8	203	145	146	41	16.2191	16.6206	0.690387	16.0001	14.8447	17.223	5.00716	0.0143628	0.332865	0.308828	0.358307	0.104169	0.379047	0.295476	0.325476
Tb927.10.15980	hypothetical protein	15	5	0	46	48	30	0	6.93013	1.8137	0	15.9048	21.557	15.5246	0	0	0.300168	0.40684	0.292993	0	1	0	0
Tb927.10.160	Kinetoplast poly(A) polymerase 2	1280	1508	1132	1510	1181	1114	663	179.328	165.877	129.952	158.32	160.836	174.813	107.709	0.263076	0.320506	0.3256	0.353894	0.218049	0.331042	0.324513	0.344445
Tb927.10.1600	Aminoacyltransferase ATEL1, putative	382	439	0	308	377	383	2	55.3106	49.9063	0	33.3746	53.0619	62.1147	0.335797	0	0.224668	0.357196	0.418136	0.00226048	0.229706	0.374201	0.396092
Tb927.10.16010	hypothetical protein	752	939	1060	1227	605	532	410	30.7523	30.1489	35.5192	37.5513	24.0498	24.3681	19.4422	0.413162	0.4368	0.279749	0.283451	0.226153	0.455096	0.265627	0.279277	S5
Tb927.10.16020	pre-RNA processing PIH1/Nop17, putative	852	747	1268	1345	901	692	900	138.369	95.2506	168.74	163.472	142.24	125.88	169.491	0.39097	0.378765	0.329571	0.291664	0.39271	0.373208	0.339423	0.287369
Tb927.10.16030	mitogen activated protein kinase 4, putative	603	902	562	795	680	557	437	91.1626	107.066	69.6199	89.9472	99.9321	94.3203	76.6096	0.244968	0.316493	0.351627	0.33188	0.269563	0.312924	0.355872	0.331204
Tb927.10.16040	oxidoreductase-protein, putative	223	488	1297	378	409	293	329	21.1215	36.29	100.66	26.7937	37.6565	31.0841	36.1342	1.05365	0.280462	0.394167	0.325371	0.378233	0.294765	0.394388	0.310847
Tb927.10.16050	hypothetical protein, conserved	209	207	193	216	216	157	120	45.23	35.172	34.2244	34.9829	45.4392	38.0566	30.1137	0.288865	0.295267	0.383522	0.321211	0.25417	0.295134	0.3667	0.338166
Tb927.10.16060	hypothetical protein, conserved	79	182	1251	275	149	160	119	22.8407	41.3143	296.372	59.5027	41.8761	51.8147	39.8963	1.93463	0.388415	0.273354	0.338231	0.260431	0.400305	0.275992	0.323703
Tb927.10.16070	Eukaryotic translation initiation factor 4E-2	351	227	329	389	228	185	80	81.7062	41.4878	62.754	67.767	51.5917	48.2359	21.5944	0.374439	0.404351	0.307836	0.287813	0.128849	0.410623	0.302419	0.286958		late G1
Tb927.10.16080	hypothetical protein, conserved	743	708	1490	1140	736	630	484	138.935	103.945	228.301	159.532	133.782	131.951	104.947	0.536842	0.375136	0.314584	0.31028	0.24678	0.360439	0.334989	0.304572
Tb927.10.16090	Mitochondrial SSU ribosomal protein, putative	213	356	914	665	321	277	297	15.2923	20.0673	53.7697	35.7303	22.4024	22.2753	24.7259	0.66871	0.444362	0.27861	0.277028	0.307506	0.458893	0.263594	0.277513
Tb927.10.1610	hypothetical protein, conserved	474	415	241	661	727	504	572	142.726	98.1114	59.4621	148.952	212.793	169.983	199.721	0.111828	0.280129	0.40019	0.319681	0.375607	0.288794	0.384465	0.32674
Tb927.10.16100	FK506-binding protein (FKBP)-type peptidyl-prolyl isomerase, putative	252	253	0	314	194	236	474	34.1204	26.8956	0	31.8174	25.5336	35.7912	74.4208	0	0.3416	0.274136	0.384264	0.799002	0.341325	0.277032	0.381643				yes
Tb927.10.16110	component of motile flagella 1	261	383	106	557	346	276	436	37.1101	42.756	12.3497	59.269	47.8216	43.9553	71.8854	0.081761	0.392391	0.316603	0.291006	0.475917	0.39132	0.318155	0.290525
Tb927.10.16120	inosine-5'-monophosphate dehydrogenase	1753	1963	6676	2485	1659	1441	2190	158.196	139.085	493.661	167.827	145.532	145.656	229.172	1.07548	0.365624	0.317052	0.317323	0.499268	0.357267	0.314173	0.32856
Tb927.10.16140	Adenylate/guanylate cyclase, putative	340	733	1724	532	458	213	273	52.2281	88.4047	217	61.1586	68.3892	36.6484	48.6284	1.30569	0.367991	0.411497	0.220513	0.292596	0.375974	0.383571	0.240455
Tb927.10.16150	ATP-dependent zinc metallopeptidase, putative	501	707	1552	706	822	485	197	45.0551	49.9197	114.366	47.5151	71.8579	48.8538	20.5435	0.67983	0.282447	0.427149	0.290404	0.122118	0.299477	0.415951	0.284572
Tb927.10.16160	STE group serine/threonine-protein kinase, putative	230	269	909	218	186	213	230	44.6164	40.9699	144.487	31.6478	35.0733	46.2803	51.7365	1.27863	0.280066	0.310379	0.409555	0.457839	0.28066	0.283625	0.435715
Tb927.10.16170	potassium voltage-gated channel, putative	13	8	123	11	8	12	14	2.54903	1.23159	19.7622	1.61415	1.52482	2.6355	3.18318	3.42233	0.279533	0.264062	0.456405	0.551251	0.255529	0.270696	0.473775
Tb927.10.16180	hypothetical protein, conserved	76	164	280	157	103	93	80	11.7842	19.9653	35.5747	18.2182	15.5246	16.1517	14.3839	0.712998	0.365135	0.311148	0.323717	0.288287	0.352803	0.313729	0.333468
Tb927.10.1620	phosphoserine/threonine/tyrosine-binding protein, putative	1791	2122	2351	2081	1796	1385	2594	94.5322	87.9378	101.68	82.201	92.1483	81.8812	158.766	0.396829	0.320809	0.35963	0.319561	0.61962	0.330717	0.359517	0.309765
Tb927.10.1630	atp-binding cassette sub-family e member 1	378	559	1	328	370	278	234	35.7651	41.5265	0.0775292	23.2254	34.0303	29.462	25.6735	0.000894041	0.267827	0.392426	0.339746	0.296059	0.297711	0.369218	0.333072				yes
Tb927.10.1650	hypothetical protein, conserved	690	652	542	873	608	663	461	237.278	176.036	152.723	224.669	203.24	255.372	183.828	0.223515	0.32881	0.297447	0.373743	0.269037	0.351364	0.307609	0.341027
Tb927.10.1660	hypothetical protein, conserved	376	641	134	484	274	264	111	71.2631	95.3853	20.8104	68.6504	50.4806	56.0443	24.3951	0.118797	0.391896	0.288172	0.319933	0.139261	0.385747	0.259092	0.355162
Tb927.10.1670	hypothetical protein	588	742	542	840	647	439	521	42.2488	41.8589	31.9105	45.1687	45.1896	35.3307	43.4088	0.253885	0.359369	0.359535	0.281096	0.345366	0.375982	0.331861	0.292157
Tb927.10.1680	histone deacetylase 1	521	691	475	850	725	505	686	78.1153	81.3435	58.3566	95.3758	105.665	84.8086	119.268	0.204151	0.333657	0.369654	0.296689	0.417241	0.344256	0.348001	0.307743
Tb927.10.1690	cytosolic Fe-S cluster assembly factor NBP35, putative	82	321	0	249	129	134	92	14.3298	44.0431	0	32.5647	21.9136	26.229	18.6431	0	0.403491	0.271519	0.324989	0.230996	0.417014	0.263886	0.3191				yes
Tb927.10.170	pseudouridine synthase, Cbf5p	545	506	0	419	508	346	212	72.3357	52.7294	0	41.619	65.5416	51.4379	32.6283	0	0.262417	0.413255	0.324328	0.205729	0.256041	0.407835	0.336124
Tb927.10.1700	hypothetical protein, conserved	1599	1747	1840	2247	1888	1591	1322	156.259	134.04	147.337	164.332	179.348	174.148	149.806	0.28453	0.317349	0.346347	0.336305	0.289298	0.323723	0.336948	0.33933
Tb927.10.1710	DNA polymerase eta, putative	1087	1143	1021	1412	1114	933	985	122.435	101.081	94.2325	119.024	121.972	117.709	128.652	0.262703	0.331815	0.340034	0.32815	0.358657	0.33281	0.332791	0.334399
Tb927.10.1720	ATP-dependent DEAD/H RNA helicase, putative	913	1278	625	1380	1005	755	839	91.6885	100.768	51.4306	103.716	98.1086	84.9261	97.7031	0.179357	0.361693	0.342139	0.296168	0.340725	0.377945	0.335924	0.286132
Tb927.10.1730	Polyadenylation mediator complex protein PAMC3, putative	1746	1649	1499	2079	1372	1458	1591	238.361	176.749	167.683	212.406	182.071	222.946	251.862	0.271586	0.34402	0.294889	0.361091	0.407925	0.332974	0.282636	0.38439
Tb927.10.1740	hypothetical protein, conserved	428	345	1248	510	473	197	253	55.9479	35.4083	133.676	49.8921	60.1033	28.8441	38.3498	0.962808	0.359351	0.432898	0.207751	0.276217	0.355827	0.433726	0.210447
Tb927.10.1750	hypothetical protein, conserved	46	57	166	37	41	65	17	11.211	10.9071	33.1506	6.74853	9.7133	17.7439	4.80438	0.969154	0.197292	0.283967	0.518741	0.140455	0.289698	0.15783	0.552472
Tb927.10.1760	hypothetical protein	994	1221	953	1396	1181	875	745	288.307	278.055	226.495	303.022	332.977	284.267	250.569	0.246119	0.329277	0.361827	0.308896	0.272278	0.299109	0.361185	0.339707
Tb927.10.1770	hypothetical protein	393	274	45	635	351	247	257	48.6081	26.6081	4.56065	58.7775	42.2008	34.2187	36.8597	0.0337334	0.434755	0.312143	0.253103	0.272637	0.452437	0.304767	0.242796
Tb927.10.1780	hypothetical protein	446	838	744	645	602	535	359	60.2081	88.8199	82.2983	65.163	78.9975	80.8955	56.1975	0.365679	0.289541	0.351013	0.359446	0.249705	0.305273	0.342987	0.35174
Tb927.10.180	ATP synthase F1 subunit gamma protein, putative	240	182	0	194	179	107	211	42.1438	25.0922	0	25.4944	30.5543	21.0453	42.9642	0	0.330692	0.396325	0.272983	0.557296	0.320155	0.365978	0.313868
Tb927.10.1800	methyltransferase domain containing protein, putative	315	512	1	418	370	250	718	48.2653	61.5943	0.125551	47.9315	55.109	42.9057	127.571	0.000860259	0.328419	0.377598	0.293983	0.874094	0.34409	0.376279	0.279631			G1
Tb927.10.1810	RING-H2 zinc finger, putative	44	63	0	45	43	40	75	14.9608	16.8185	0	11.4508	14.2124	15.2339	29.5709	0	0.27999	0.347516	0.372494	0.723057	0.302981	0.34429	0.352729				yes
Tb927.10.1820	Mitoribosomal SSU assembly factor 25	65	73	0	43	54	29	123	14.7895	13.0409	0	7.32199	11.9435	7.39074	32.4524	0	0.274683	0.448056	0.277262	1.21744	0.295835	0.451728	0.252437
Tb927.10.1830	syntaxin, putative	339	270	455	306	452	177	243	81.634	51.0483	89.7801	55.1459	105.805	47.7414	67.8547	0.430203	0.264245	0.506991	0.228764	0.325142	0.272456	0.501279	0.226265				yes
Tb927.10.1840	hypothetical protein, conserved	480	601	2090	1045	467	502	278	55.3003	54.3634	197.301	90.0998	52.2998	64.7799	37.1393	0.952321	0.434887	0.252437	0.312675	0.179261	0.407903	0.259268	0.332829
Tb927.10.1850	WD domain, G-beta repeat, putative	143	280	16	254	208	182	89	18.1569	27.9133	1.66465	24.1358	25.6724	25.8838	13.1038	0.0219925	0.318868	0.339169	0.341962	0.173121	0.326366	0.373828	0.299806
Tb927.10.1860	hypothetical protein, conserved	892	882	447	1351	1077	997	665	78.0153	60.5661	32.0347	88.4283	91.5646	97.6699	67.4433	0.115373	0.318474	0.329769	0.351757	0.242897	0.333633	0.321666	0.344701
Tb927.10.1870	LSU ribosomal protein, mitochondrial, putative	26	21	0	34	22	40	61	8.64616	5.48296	0	8.46155	7.11163	14.8991	23.5224	0	0.27768	0.23338	0.48894	0.771928	0.299194	0.220235	0.480571
Tb927.10.1880	hypothetical protein, conserved	440	770	2991	1108	513	624	229	51.2447	70.4098	285.437	96.5733	58.0778	81.4013	30.9267	1.20921	0.409118	0.246038	0.344844	0.131016	0.408291	0.244666	0.347043
Tb927.10.1890	cysteine peptidase, Clan CA, family C2, putative	763	843	347	216	249	361	1971	25.8465	22.4208	9.63174	5.47586	8.19924	13.6973	77.4224	0.351878	0.20005	0.299544	0.500406	2.82848	0.232954	0.283098	0.483948	S4
Tb927.10.190	40S ribosomal protein S6, putative	89	51	0	43	40	11	111	19.8766	8.94269	0	7.1869	8.68378	2.75166	28.746	0	0.385929	0.46631	0.147761	1.54363	0.484355	0.451753	0.063892
Tb927.10.1900	DNA topoisomerase IA, putative	1055	1688	811	2031	1200	1228	955	77.1779	96.9526	48.6138	111.192	85.3333	100.621	81.0115	0.163602	0.374198	0.287176	0.338625	0.272632	0.375367	0.278339	0.346294		late G1
Tb927.10.1910	STE/STE11 serine/threonine-protein kinase, putative	2594	2735	3021	3457	2295	2041	1292	91.8648	76.0471	87.6653	91.622	79.0057	80.9604	53.0572	0.348448	0.364174	0.314028	0.321797	0.210889	0.368124	0.303492	0.328384
Tb927.10.1930	hypothetical protein, conserved	637	514	858	651	536	411	296	58.0038	36.7474	64.018	44.3628	47.4437	41.9189	31.2544	0.478727	0.331746	0.354785	0.31347	0.233721	0.347627	0.315574	0.3368
Tb927.10.1940	CAMK/CAMKL pseudokinase, putative	307	310	94	407	299	320	264	41.8796	33.2026	10.5073	41.5508	39.649	48.895	41.761	0.0807662	0.319389	0.30477	0.375841	0.321004	0.326257	0.299292	0.374451		late G1
Tb927.10.1950	leucine-rich repeat protein (LRRP), putative	1671	1343	1150	1831	1387	918	964	127.695	80.5783	72.0098	104.714	103.031	78.5759	85.4231	0.2515	0.365723	0.359845	0.274432	0.298347	0.378772	0.34716	0.274069
Tb927.10.1960	hypothetical protein, conserved	1590	2377	1172	1817	1797	1255	1625	118.415	138.99	71.5211	101.271	130.093	104.689	140.335	0.212827	0.301354	0.38712	0.311526	0.417596	0.303299	0.386839	0.309862
Tb927.10.1970	CHAT domain containing protein, putative	1958	1992	1977	1826	1332	1396	3701	70.2733	56.1324	58.141	49.0456	46.4707	56.1195	154.028	0.383425	0.323443	0.306463	0.370094	1.01578	0.334002	0.306659	0.359339				yes
Tb927.10.1980	hypothetical protein, conserved	1196	1479	31	1414	1337	1100	963	84.4969	82.0396	1.7946	74.7618	91.8201	87.0467	78.8929	0.00707572	0.294769	0.362026	0.343205	0.311057	0.297764	0.36107	0.341167
Tb927.10.1990	major vault protein, putative	1739	1943	2612	1945	1811	1203	1001	110.132	96.6126	135.546	92.184	111.488	85.3357	73.5108	0.469003	0.318967	0.385762	0.295271	0.254355	0.326807	0.363111	0.310082
Tb927.10.200	vacuolar ATP synthase, putative	82	88	121	144	82	114	31	16.6727	14.0482	20.1592	21.9116	16.207	25.9625	7.30895	0.31459	0.341936	0.252913	0.405151	0.114058	0.361384	0.232385	0.40623
Tb927.10.2000	actin-like protein, putative	182	397	4	324	291	244	371	18.7759	32.1563	0.338133	25.0147	29.1823	28.1949	44.3819	0.00410396	0.303607	0.354189	0.342204	0.538668	0.318731	0.328056	0.353213
Tb927.10.2010	hexokinase	18	97	0	99	29	24	4	1.12854	4.77487	0	4.64515	1.76742	1.68541	0.290808	0	0.573619	0.218254	0.208127	0.0359112	0.614356	0.183043	0.202601			G1
Tb927.10.2030	Pentatricopeptide repeat protein (PPR), putative	1080	982	436	1280	983	777	507	87.0759	62.163	28.8044	77.2334	77.0414	70.169	47.4007	0.128337	0.34411	0.343255	0.312635	0.211192	0.346834	0.326529	0.326638
Tb927.10.2040	STE group serine/threonine-protein kinase, putative	1497	1330	1660	2100	1552	1513	721	75.7551	52.8431	68.8329	79.5299	76.3446	85.7589	42.3085	0.284865	0.329134	0.315952	0.354913	0.175094	0.32497	0.305438	0.369593
Tb927.10.2050	hypothetical protein, conserved	209	201	441	224	144	83	259	27.3795	20.6739	47.3386	21.9608	18.3374	12.1789	39.3443	0.902081	0.418483	0.349437	0.23208	0.749741	0.435055	0.348238	0.216707
Tb927.10.2060	hypothetical protein, conserved	1314	1749	110	1259	1387	1081	734	75.0258	78.4064	5.14643	53.7975	76.9819	69.134	48.5975	0.0257433	0.269104	0.385076	0.34582	0.243093	0.285095	0.370276	0.344629
Tb927.10.2070	hypothetical protein, conserved	75	138	0	42	75	62	193	11.4147	16.4903	0	4.78379	11.0958	10.5692	34.0613	0	0.180869	0.41952	0.39961	1.28782	0.194362	0.427634	0.378004
Tb927.10.2080	hypothetical protein, conserved	37	97	0	53	53	35	48	6.65155	13.6911	0	7.13047	9.26177	7.04757	10.0061	0	0.304203	0.39513	0.300667	0.426885	0.29319	0.397946	0.308864
Tb927.10.2090	elongation factor 1-alpha	2189	1556	1419	1781	1242	1204	1040	197.542	110.248	104.929	120.282	108.951	121.7	108.83	0.298999	0.342748	0.310462	0.34679	0.310117	0.349838	0.304085	0.346077
Tb927.10.210	GPI transamidase component GAA1	336	485	284	544	383	432	223	40.8349	46.2786	28.2819	49.478	45.2468	58.8066	31.4267	0.184209	0.322266	0.294707	0.383027	0.204693	0.330582	0.280549	0.388869
Tb927.10.2120	U1 small nuclear ribonucleoprotein C, putative	214	340	292	447	276	120	84	65.4139	81.5983	73.1369	102.255	82.0091	41.0854	29.774	0.324549	0.453762	0.363919	0.182319	0.132124	0.477184	0.340154	0.182661
Tb927.10.2130	Vps51/Vps67, putative	2508	2580	7052	3108	2368	2231	1341	165.893	133.988	382.217	153.852	152.257	165.291	102.856	0.810812	0.326371	0.32299	0.350639	0.218193	0.304211	0.332538	0.363251
Tb927.10.2150	mitochondrial calcium uniporter	117	195	0	187	123	144	43	29.5872	38.7167	0	35.39	30.2357	40.7879	12.6092	0	0.33257	0.284134	0.383296	0.118493	0.310775	0.306976	0.382249
Tb927.10.2160	hypothetical protein, conserved	248	553	16	499	371	231	570	36.4314	63.7816	1.92594	54.8587	52.9779	38.009	97.096	0.0132053	0.376142	0.363246	0.260611	0.665745	0.390487	0.354407	0.255105
Tb927.10.2170	hypothetical protein	17	42	20	36	26	25	7	16.0765	31.1844	15.4978	25.478	23.9007	26.4808	7.67612	0.204295	0.335857	0.315066	0.349077	0.101189	0.322822	0.246228	0.43095
Tb927.10.2180	Rtr1/RPAP2 family, putative	279	271	1	339	349	242	166	26.6761	20.3438	0.0783457	24.2571	32.4369	25.9169	18.4047	0.00094837	0.29363	0.392647	0.313723	0.222787	0.307277	0.369574	0.323148
Tb927.10.2200	hypothetical protein, conserved	277	673	650	386	199	294	373	26.4292	50.4156	50.8177	27.5621	18.4567	31.4197	41.2681	0.656233	0.355923	0.23834	0.405737	0.532916	0.387594	0.18321	0.429196		late G1
Tb927.10.2210	Peptidase C19, ubiquitin carboxyl-terminal hydrolase, putative	882	1497	1246	1102	942	736	548	46.2177	61.5896	53.5001	43.2157	47.9829	43.1984	33.2983	0.398075	0.321553	0.357024	0.321424	0.247761	0.324629	0.354643	0.320728				yes
Tb927.10.2220	PIWI-like protein	1768	1903	558	2411	1916	1492	1590	95.3131	80.5481	24.6492	97.2722	100.407	90.0927	99.3962	0.0856553	0.338019	0.348911	0.31307	0.3454	0.337929	0.342067	0.320004
Tb927.10.2230	NADPH:adrenodoxin oxidoreductase, mitochondrial, putative	1023	1279	2	1358	752	921	1028	98.278	96.4712	0.157438	97.6341	70.2256	99.1039	114.519	0.000589734	0.365721	0.263053	0.371226	0.428967	0.357591	0.274917	0.367492
Tb927.10.2240	RNA binding protein	196	293	301	379	250	245	316	17.6089	20.6676	22.1585	25.4822	21.833	24.6543	32.9204	0.307888	0.354069	0.303365	0.342566	0.457422	0.365236	0.303818	0.330946				yes
Tb927.10.2250	ubiquitin-conjugating enzyme variant Kua homologue, putative	322	635	628	470	358	366	456	32.535	50.3749	51.9938	35.5397	35.1621	41.4215	53.4271	0.46372	0.31697	0.313602	0.369428	0.476503	0.324936	0.304128	0.370936
Tb927.10.2260	Ubiquitin family, putative	2104	2562	1779	2454	2338	1734	1779	154.853	148.047	107.287	135.166	167.269	142.946	151.828	0.240888	0.303485	0.375563	0.320952	0.340894	0.312416	0.364074	0.323511
Tb927.10.2270	vacuolar protein sorting-associated protein 35, putative	1920	2031	3845	2677	1743	1500	1051	80.2886	66.682	131.749	83.7765	70.8511	70.2578	50.9633	0.585849	0.37253	0.315054	0.312416	0.226619	0.368149	0.313115	0.318736
Tb927.10.2280	hypothetical protein, conserved	361	471	351	579	437	346	607	29.6055	30.3272	23.5868	35.5357	34.8372	31.7827	57.7239	0.230891	0.347858	0.341021	0.311121	0.565059	0.361049	0.312723	0.326228
Tb927.10.2290	chaperone protein DnaJ, putative	504	402	582	580	367	352	414	44.9464	28.1473	42.529	38.7092	31.8147	35.1607	42.8122	0.402415	0.366271	0.301034	0.332695	0.405094	0.37796	0.290717	0.331322
Tb927.10.230	proteasome subunit alpha type-5, putative	159	59	0	32	35	89	92	38.2378	11.1402	0	5.75926	8.18202	23.9737	25.6558	0	0.151899	0.215799	0.632302	0.676666	0.148725	0.223484	0.627792	5c
Tb927.10.2300	hypothetical protein, conserved	154	209	121	159	133	111	97	29.3715	31.2967	18.9099	22.6947	24.6578	23.7126	21.4526	0.266093	0.319351	0.346975	0.333674	0.301873	0.322694	0.33001	0.347296
Tb927.10.2310	hypothetical protein, conserved	484	611	720	894	571	356	552	54.0797	53.6015	65.9203	74.7563	62.0186	44.5543	71.5205	0.36354	0.412268	0.342022	0.245709	0.394424	0.421151	0.319277	0.259572				yes
Tb927.10.2320	Nucleoporin NUP41	701	624	1155	905	716	513	543	90.5264	63.2686	122.218	87.4635	89.8808	74.2036	81.3129	0.485866	0.347701	0.357311	0.294988	0.32325	0.355864	0.3504	0.293736
Tb927.10.2330	hypothetical protein, conserved	1647	2184	2042	1949	1697	1745	1449	144.746	150.699	147.05	128.187	144.974	171.774	147.667	0.330498	0.288103	0.325832	0.386065	0.331883	0.293509	0.326459	0.380032
Tb927.10.2340	SNARE domain containing protein, putative	194	223	657	204	227	174	89	27.3058	24.6436	75.7732	21.4884	31.0581	27.4317	14.526	0.947423	0.268678	0.388332	0.342989	0.181624	0.291937	0.364667	0.343396
Tb927.10.2350	pyruvate dehydrogenase complex E3 binding protein, putative	838	988	1228	1190	849	991	603	119.057	110.208	142.958	126.526	117.251	157.701	99.3416	0.356078	0.31515	0.292048	0.392802	0.24744	0.320883	0.293713	0.385404
Tb927.10.2360	hypothetical protein	53	120	1	37	24	22	28	9.35197	16.6247	0.144586	4.88596	4.11657	4.34811	5.72911	0.0108299	0.365972	0.308342	0.325685	0.429127	0.378899	0.305897	0.315204
Tb927.10.2370	Lupus La protein homolog, putative	126	98	10	75	84	39	60	21.9556	13.4075	1.42782	9.78041	14.2282	7.61184	12.1235	0.0451548	0.309306	0.449969	0.240725	0.383407	0.329112	0.442656	0.228232
Tb927.10.2380	Tetratricopeptide repeat, putative	990	979	5	460	372	404	3485	65.081	50.5298	0.269331	22.6307	23.7716	29.7475	265.659	0.00353686	0.297186	0.312169	0.390645	3.48863	0.311478	0.297141	0.391381	S4
Tb927.10.2390	casein kinase I, putative	491	917	271	722	574	399	359	37.0073	54.2652	16.7368	40.7253	42.0547	33.6844	31.3764	0.143708	0.34968	0.361095	0.289225	0.269407	0.332462	0.370538	0.297
Tb927.10.240	peroxin 14, putative	504	529	63	581	393	451	397	72.9171	60.0898	7.46856	62.9066	55.2698	73.0846	66.6027	0.0390491	0.328904	0.288976	0.38212	0.348229	0.331218	0.282988	0.385793
Tb927.10.2400	hypothetical protein	156	279	24	311	175	181	256	37.3186	52.4024	4.70446	55.6778	40.6945	48.4987	71.0138	0.0324734	0.384327	0.280902	0.334771	0.490187	0.39353	0.264202	0.342268
Tb927.10.2410	MSP-C, putative	712	769	1615	768	880	562	415	64.5419	54.7311	119.959	52.1007	77.5427	57.0622	43.6226	0.642502	0.279053	0.415321	0.305626	0.233644	0.288579	0.399161	0.31226
Tb927.10.2440	Metacaspase-4	504	629	89	808	366	323	422	54.5357	53.4377	7.89111	65.4309	38.4971	39.1474	52.9499	0.0551535	0.457317	0.269069	0.273614	0.370084	0.437965	0.268859	0.293177
Tb927.10.2450	hypothetical protein	210	274	1	311	308	214	359	103.332	105.855	0.403194	114.524	147.321	117.945	204.839	0.00106162	0.301546	0.3879	0.310554	0.539348	0.302323	0.367994	0.329683
Tb927.10.2460	DnaJ domain containing protein, putative	707	768	308	799	764	639	343	43.7972	37.3537	15.6342	37.042	46.0062	44.3382	24.639	0.12273	0.290785	0.361155	0.34806	0.193419	0.282979	0.353184	0.363837				yes
Tb927.10.2470	Cleft lip and palate transmembrane protein 1 (CLPTM1), putative	808	1103	2130	1405	1196	984	524	54.0959	57.9795	116.85	70.3964	77.836	73.7901	40.6805	0.5263	0.317069	0.350577	0.332354	0.183227	0.314781	0.347732	0.337487
Tb927.10.2480	hypothetical protein, conserved	238	346	125	442	289	308	295	14.9424	17.0556	6.43061	20.7677	17.6376	21.6593	21.4767	0.107062	0.345756	0.293644	0.360601	0.357561	0.356254	0.27509	0.368656
Tb927.10.2490	glucose-6-phosphate 1-dehydrogenase	988	1069	1978	1320	987	892	459	53.4537	45.4093	87.6889	53.446	51.908	54.055	28.7962	0.550087	0.335276	0.325628	0.339096	0.180644	0.3577	0.315701	0.326599
Tb927.10.250	hypothetical protein, conserved	1296	1255	931	1480	1099	1230	1436	103.027	78.3315	60.6448	88.05	84.926	109.522	132.374	0.214673	0.311683	0.300625	0.387692	0.468584	0.323599	0.289326	0.387075
Tb927.10.2500	hypothetical protein, conserved	564	720	1271	504	479	530	236	94.2089	94.426	173.963	63.0035	77.7759	99.1606	45.7117	0.725026	0.26258	0.324147	0.413272	0.190513	0.26062	0.328327	0.411053
Tb927.10.2510	hypothetical protein, conserved	439	414	528	407	429	334	495	49.5087	36.6575	48.792	34.3504	47.0295	42.1904	64.7328	0.394852	0.277983	0.380589	0.341428	0.523854	0.295147	0.394055	0.310798
Tb927.10.2520	PrimPol-like protein 2	2150	1562	2007	732	643	1275	3886	172.427	98.3543	131.89	43.9337	50.1272	114.532	361.386	0.632283	0.21062	0.240311	0.549069	1.73249	0.225764	0.252273	0.521962	2d
Tb927.10.2530	adenylate kinase, putative	55	65	0	135	88	25	1	9.60223	8.90982	0	17.6386	14.9344	4.88877	0.202447	0	0.470842	0.398658	0.1305	0.0054041	0.490778	0.3952	0.114023
Tb927.10.2540	adenylate kinase, putative	613	900	1366	893	747	619	757	117.78	135.769	215.06	128.405	139.517	133.215	168.659	0.536125	0.320103	0.347804	0.332092	0.420452	0.330089	0.323969	0.345942
Tb927.10.2550	malate dehydrogenase-related	1694	1731	1083	2009	1715	1625	1184	199.467	160.03	104.492	177.035	196.299	214.32	161.664	0.177813	0.301257	0.334039	0.364704	0.2751	0.306831	0.327658	0.365511
Tb927.10.2560	mitochondrial malate dehydrogenase	2493	2949	3240	3274	2474	2450	2045	284.687	264.403	303.171	279.798	274.626	313.373	270.795	0.349357	0.322423	0.316463	0.361113	0.312049	0.313143	0.321726	0.365131
Tb927.10.2570	lysosomal alpha-mannosidase precursor, putative	2040	2630	1347	3135	2428	2078	1185	100.489	101.716	54.3691	115.57	116.261	114.652	67.6874	0.156917	0.333552	0.335545	0.330903	0.195356	0.331421	0.340859	0.32772
Tb927.10.2580	Nucleolar protein 12 (25kDa), putative	230	318	1180	296	264	235	238	42.7004	46.3529	179.508	41.126	47.6436	48.8677	51.2369	1.30421	0.2988	0.346153	0.355047	0.37226	0.288025	0.341626	0.370349
Tb927.10.2590	Mitoribosomal SSU assembly factor 4	314	511	3	382	318	238	59	22.9243	29.291	0.179467	20.8714	22.5679	19.4623	4.99483	0.00285315	0.33181	0.358781	0.309409	0.0794072	0.329436	0.348693	0.321872
Tb927.10.2600	hypothetical protein, conserved	1194	1494	975	1460	1330	967	585	122.69	120.532	82.0934	112.274	132.848	111.297	69.705	0.230328	0.315006	0.37273	0.312264	0.195571	0.319545	0.369916	0.310539
Tb927.10.2610	Domain of unknown function (DUF1935), putative	464	1026	50	595	584	468	739	30.1425	52.3304	2.66151	28.9267	36.8783	34.0531	55.6682	0.0266529	0.289678	0.369307	0.341015	0.557474	0.297775	0.376456	0.325769
Tb927.10.2620	CS domain containing protein, putative	322	453	40	388	414	316	548	61.8681	68.3369	6.2975	55.7909	77.3228	68.0061	122.094	0.0313122	0.277401	0.384461	0.338137	0.60707	0.282186	0.369552	0.348262
Tb927.10.2630	Regulator of Vps4 activity in the MVB pathway, putative	787	1031	186	974	1073	864	660	74.8142	76.951	14.4884	69.293	99.1529	91.9969	72.7537	0.0556298	0.266058	0.380709	0.353233	0.279346	0.253203	0.371191	0.375606
Tb927.10.2640	intraflagellar transport protein 81	315	101	1	51	65	88	648	22.7957	5.73865	0.0592979	2.76206	4.57248	7.13304	54.3775	0.00409868	0.190914	0.31605	0.493036	3.75857	0.209521	0.294648	0.495831	S4
Tb927.10.2650	hypothetical protein, conserved	1398	1804	432	1609	1254	1271	2416	55.0974	55.8222	13.951	47.4571	48.0417	56.1074	110.414	0.0920214	0.313029	0.316885	0.370086	0.728293	0.317682	0.309002	0.373317
Tb927.10.2660	hypothetical protein, conserved	263	314	0	286	431	244	369	34.6034	32.4369	0	28.1612	55.1236	35.9587	56.2979	0	0.236165	0.462278	0.301557	0.472126	0.26384	0.432041	0.304119		late G1	G2&M
Tb927.10.2670	hypothetical protein, conserved	308	266	0	267	183	254	1418	126.238	85.5986	0	81.8976	72.9099	116.607	673.934	0	0.301744	0.26863	0.429626	2.48305	0.326826	0.262866	0.410308
Tb927.10.2680	pyridine nucleotide-disulphide oxidoreductase, putative	1745	1735	581	2193	1333	1230	1340	149.241	116.503	40.7161	140.363	110.82	117.828	132.892	0.110338	0.380376	0.300317	0.319307	0.360131	0.384556	0.283825	0.331618			G1
Tb927.10.2690	Trafficking protein Mon1, putative	2207	2512	3	2685	1904	1709	1676	165.247	147.671	0.184056	150.451	138.578	143.325	145.515	0.000425706	0.347981	0.320519	0.3315	0.336563	0.343047	0.315859	0.341094
Tb927.10.270	60S ribosomal protein L32, putative	60	126	0	48	42	17	5	22.0084	36.2873	0	13.1765	14.9756	6.98452	2.12672	0	0.375008	0.42621	0.198782	0.0605271	0.371937	0.421641	0.206422
Tb927.10.2700	predicted WD40 repeat protein	687	530	2334	535	579	405	229	59.3708	35.9616	165.278	34.6012	48.6398	39.2032	22.9485	1.34982	0.282587	0.39724	0.320172	0.18742	0.263666	0.381898	0.354435
Tb927.10.2710	ferredoxin, putative	239	313	0	242	282	171	178	222.539	228.822	0	168.634	255.243	178.342	192.19	0	0.280021	0.423837	0.296142	0.319136	0.270162	0.429295	0.300543
Tb927.10.2720	hypothetical protein, conserved	722	795	3	900	998	743	645	69.3981	59.9962	0.236281	64.7402	93.2476	79.9926	71.8907	0.000992861	0.27204	0.391829	0.336131	0.302087	0.269302	0.386641	0.344057
Tb927.10.2730	START domain containing protein, putative	471	218	12	563	420	301	106	79.1844	28.7754	1.65309	70.835	68.638	56.6808	20.6646	0.00842754	0.36112	0.349919	0.288961	0.105349	0.369611	0.330369	0.30002
Tb927.10.2750	deoxyhypusine synthase	601	731	1166	909	607	558	410	45.8693	43.8038	72.9196	51.9198	45.0333	47.7016	36.2856	0.504094	0.358922	0.311316	0.329762	0.250843	0.357766	0.306159	0.336075
Tb927.10.2760	ATPase family associated with various cellular activities (AAA), putative	92	216	2	244	88	128	89	6.6631	12.2825	0.11869	13.2251	6.19538	10.3836	7.47447	0.00398236	0.443734	0.20787	0.348396	0.250787	0.452967	0.198689	0.348344
Tb927.10.2770	eukaryotic translation initiation factor 5, putative	171	115	0	87	68	72	2	23.2746	12.2894	0	8.8619	8.99689	10.9766	0.31566	0	0.307327	0.312008	0.380665	0.0109469	0.396809	0.222544	0.380647
Tb927.10.2780	DNA-directed RNA polymerase III subunit C1	2652	2590	373	3017	2409	1870	1751	91.5963	70.2345	10.5563	77.9832	80.8794	72.343	70.1282	0.0456576	0.337289	0.349816	0.312895	0.303316	0.345109	0.340477	0.314414
Tb927.10.2790	Conserved oligomeric complex COG6, putative	766	1412	661	1582	1382	986	555	41.4058	59.9257	29.2773	63.9971	72.6168	59.698	34.7879	0.149137	0.325997	0.369905	0.304098	0.177207	0.321873	0.367908	0.310219
Tb927.10.280	cytochrome oxidase subunit VI	331	294	349	314	248	241	218	85.49	59.6185	73.8602	60.6929	62.2638	69.7196	65.2899	0.383338	0.314999	0.323152	0.361848	0.338858	0.323388	0.309087	0.367525
Tb927.10.2800	mitochondrial ribosomal protein s6	236	384	147	431	371	306	176	50.5908	64.6304	25.8211	69.1445	77.3089	73.4735	43.7496	0.117407	0.314397	0.351521	0.334082	0.198928	0.32235	0.335485	0.342165
Tb927.10.2810	hypothetical protein, conserved	364	571	5649	861	525	358	635	36.3139	44.7253	461.786	64.2829	50.9128	40.0041	73.4594	2.97543	0.414194	0.328047	0.257759	0.473321	0.386569	0.346583	0.266847
Tb927.10.2820	hypothetical protein, conserved	3530	3811	4057	4475	3562	2646	3010	382.651	324.349	360.355	363.029	375.334	321.268	378.352	0.340075	0.342599	0.354212	0.303189	0.35706	0.336547	0.365106	0.298347
Tb927.10.2830	hypothetical protein, conserved	121	96	40	283	166	225	85	26.5017	16.5084	7.1787	46.3869	35.3421	55.1977	21.5878	0.0524273	0.338772	0.25811	0.403118	0.15766	0.346293	0.235125	0.418582
Tb927.10.2850	hypothetical protein	830	993	114	1092	994	748	400	69.8991	65.6582	7.86677	68.8236	81.3724	70.5579	39.0621	0.0356359	0.311766	0.368611	0.319623	0.176949	0.301074	0.369851	0.329075
Tb927.10.2860	POC1 centriolar protein homolog	330	585	1464	316	458	423	985	24.1995	33.6817	87.9692	17.342	32.6478	34.7442	83.7588	1.03818	0.204664	0.385297	0.410038	0.98849	0.235565	0.367533	0.396902
Tb927.10.2870	hypothetical protein, conserved	1083	1472	1527	1304	1322	1165	723	59.5697	63.5698	68.823	53.6779	70.6847	71.775	46.1145	0.350892	0.273675	0.360383	0.365942	0.235113	0.282738	0.342791	0.37447
Tb927.10.2880	Voltage-dependent calcium channel subunit, putative	864	660	1487	156	132	150	2681	17.5104	10.502	24.694	2.36608	2.60048	3.40506	63.006	2.94973	0.282631	0.310631	0.406739	7.52615	0.296811	0.279418	0.423771	3e			yes
Tb927.10.2890	enolase	334	375	513	409	300	274	169	36.0334	31.7641	45.3496	33.0219	31.4613	33.11	21.1421	0.46468	0.338363	0.322372	0.339265	0.216635	0.343787	0.298952	0.357261
Tb927.10.290	proteasome alpha 2 subunit, putative	359	346	320	301	190	277	377	64.1569	48.548	46.8594	40.2565	33.0065	55.4471	78.1254	0.364069	0.312769	0.25644	0.430791	0.606988	0.320814	0.270625	0.408561
Tb927.10.2900	importin beta-1 subunit, putative	332	432	1134	344	302	245	510	12.4702	12.7399	34.9017	9.66975	11.0265	10.3075	22.2131	1.12572	0.311889	0.355652	0.332459	0.716463	0.326185	0.34136	0.332455
Tb927.10.2910	splicing factor PTSR1 interacting protein	277	356	0	254	365	218	43	42.3713	42.7551	0	29.0768	54.2727	37.3507	7.62715	0	0.240901	0.449649	0.30945	0.0631909	0.233045	0.424773	0.342182
Tb927.10.2920	SUMO-interacting motif-containing protein	927	1492	1085	1335	1305	1032	829	43.302	54.7196	41.5294	46.6692	59.2564	53.9956	44.904	0.259687	0.291826	0.370535	0.337639	0.280788	0.309791	0.34389	0.346319
Tb927.10.2930	hypothetical protein, conserved	762	1011	364	888	802	604	692	29.1153	30.3294	11.3963	25.3922	29.7877	25.8496	30.6602	0.140644	0.31337	0.367616	0.319014	0.378383	0.316813	0.358942	0.324245
Tb927.10.2940	Soluble NSF attachment protein, SNAP, putative	1638	1584	3279	2009	1641	1444	1356	203.288	154.347	333.455	186.595	197.972	200.732	195.146	0.569718	0.318803	0.338241	0.342956	0.333413	0.317431	0.339073	0.343496
Tb927.10.2950	hypothetical protein, conserved	1585	1007	439	951	982	863	3840	53.2841	26.5793	12.0929	23.926	32.0905	32.496	149.693	0.136624	0.270312	0.362554	0.367134	1.69121	0.283461	0.335863	0.380676	S4			yes
Tb927.10.2960	Translation factor GUF1, mitochondrial, putative	725	1106	1254	1309	675	573	376	54.4183	65.179	77.1262	73.5305	49.2501	48.1739	32.7263	0.451151	0.430117	0.288089	0.281794	0.191433	0.417026	0.28949	0.293484
Tb927.10.2970	Inhibitor of F1-ATPase	189	546	902	512	184	284	363	30.315	68.7599	118.55	61.4592	28.6887	51.0229	67.5157	0.839761	0.435354	0.20322	0.361427	0.478256	0.465694	0.190328	0.343978
Tb927.10.2980	proteasome regulatory non-ATPase subunit 11	337	239	1466	386	268	227	163	51.3329	28.5832	182.978	44.0022	39.6824	38.7296	28.791	1.49474	0.359454	0.324165	0.316381	0.235193	0.393903	0.317026	0.289071
Tb927.10.2990	nuclear cap binding complex subunit CBP110	1863	2198	983	2486	2096	1467	1347	107.968	100.013	46.6803	107.821	118.078	95.2275	90.5216	0.145364	0.335759	0.3677	0.296542	0.281887	0.362699	0.340844	0.296457
Tb927.10.300	mitochondrial calcium uniporter	309	329	739	376	447	288	415	67.7596	56.644	132.787	61.7051	95.2832	70.7384	105.527	0.583096	0.270961	0.41841	0.310628	0.463392	0.271752	0.398454	0.329794
Tb927.10.3000	Orofaciodigital syndrome 1-like protein, putative	1996	2191	1295	2441	1943	1502	2142	149.51	128.854	79.4836	136.835	141.475	126.017	186.051	0.196582	0.338427	0.349902	0.311671	0.460149	0.34814	0.329941	0.321918
Tb927.10.3010	hook complex protein, conserved	2140	2768	5544	2992	2469	2271	1884	104.06	105.677	220.897	108.881	116.704	123.69	106.231	0.632443	0.311733	0.334132	0.354134	0.304147	0.313794	0.329835	0.356371				yes
Tb927.10.3020	hypothetical protein, conserved	6283	8199	12586	8737	6744	6107	6662	287.138	294.192	471.313	298.818	299.598	312.61	353.046	0.517343	0.328002	0.328858	0.34314	0.387526	0.325605	0.326329	0.348065				yes
Tb927.10.3040	succinate dehydrogenase subunit	193	277	465	294	282	266	276	36.2388	40.8359	71.5429	41.3128	51.4709	55.9433	60.0935	0.481035	0.277776	0.346077	0.376148	0.404052	0.293803	0.327047	0.37915
Tb927.10.3050	hypothetical protein	376	552	428	720	276	240	94	39.9007	45.9915	37.2164	57.1802	28.4707	28.5269	11.5671	0.325951	0.5008	0.249354	0.249846	0.101307	0.492619	0.232294	0.275087
Tb927.10.3070	hypothetical protein, conserved	1037	1822	1820	1462	1031	851	899	58.5471	80.7646	84.1968	61.7725	56.5825	53.8154	58.8557	0.489032	0.358787	0.328642	0.312571	0.341846	0.359931	0.343252	0.296817
Tb927.10.3080	methionine biosynthetic protein, putative	115	177	0	95	84	63	40	16.9073	20.4313	0	10.4525	12.0047	10.3745	6.81927	0	0.318366	0.365644	0.31599	0.207704	0.347997	0.349495	0.302508
Tb927.10.3090	hypothetical protein, conserved	975	929	784	1393	1171	778	899	70.1943	52.5121	46.2499	75.0533	81.9504	62.7375	75.0515	0.210475	0.341553	0.372941	0.285506	0.341545	0.337077	0.381438	0.281485
Tb927.10.310	pumillio/PUF RNA binding protein 3	1047	1776	667	1841	1473	1188	695	50.7077	67.533	26.4698	66.727	69.3468	64.4457	39.0314	0.132006	0.332771	0.345836	0.321394	0.194651	0.335412	0.332977	0.331611				yes
Tb927.10.3100	glycerol-3-phosphate acyltransferase, putative	809	1126	1250	967	941	750	425	66.5864	72.7648	84.3033	59.5641	75.2876	69.1431	40.5628	0.413262	0.291988	0.369066	0.338945	0.198843	0.291131	0.355223	0.353645
Tb927.10.3110	DNA primase large subunit, putative	250	298	56	365	231	239	146	20.6705	19.3452	3.79399	22.5852	18.566	22.1339	13.998	0.0599507	0.35688	0.293371	0.349749	0.221189	0.359382	0.270273	0.370344		late G1
Tb927.10.3120	cytochrome c oxidase assembly protein COX11, putative	298	369	8	375	212	294	45	57.3782	55.7832	1.26217	54.036	39.6792	63.4057	10.0472	0.00803312	0.343913	0.252539	0.403547	0.0639457	0.334914	0.248645	0.416441
Tb927.10.3130	myotubularin-associated protein, putative	633	750	339	861	718	604	308	44.4101	41.3129	19.4884	45.2067	48.9665	47.4641	25.0571	0.137593	0.319172	0.345718	0.33511	0.17691	0.32386	0.332111	0.34403		late G1
Tb927.10.3140	Basal body protein	693	721	2169	846	814	418	449	62.7882	51.2892	161.028	57.3636	71.6912	42.4201	47.173	0.939078	0.33453	0.418086	0.247384	0.275102	0.340821	0.395442	0.263736
Tb927.10.3150	N-acetyltransferase, putative	464	281	631	479	398	311	179	132.258	62.8862	147.377	102.179	110.276	99.2919	59.1641	0.472746	0.327761	0.353737	0.318502	0.189783	0.340335	0.33621	0.323454
Tb927.10.3160	hypothetical protein, conserved	295	357	303	420	393	247	120	107.556	102.195	90.5219	114.6	139.284	100.87	50.7337	0.255168	0.32304	0.392623	0.284337	0.143011	0.324272	0.377159	0.298569
Tb927.10.3170	GCN20-type ATP-binding cassette protein, putative	402	706	2557	867	416	449	311	30.4255	41.953	158.577	49.108	30.6057	38.0635	27.2945	1.34642	0.416957	0.259861	0.323182	0.231747	0.43449	0.249258	0.316252	S5
Tb927.10.3180	zinc-finger of acetyl-transferase ESCO, putative	1722	2212	1572	2413	1927	1629	1181	125.115	126.185	93.5894	131.206	136.099	132.571	99.5012	0.234046	0.328117	0.340353	0.33153	0.24883	0.332795	0.325298	0.341908
Tb927.10.320	hypothetical protein, conserved	41	56	0	34	45	35	67	13.1294	14.0797	0	8.14816	14.0078	12.5539	24.8792	0	0.234751	0.403568	0.361681	0.716778	0.250855	0.392387	0.356758
Tb927.10.3200	U2 splicing auxiliary factor, putative	480	424	1	481	406	290	353	45.3215	31.4322	0.0773679	33.9883	37.2637	30.6698	38.6492	0.000759091	0.333474	0.365611	0.300915	0.379204	0.349118	0.359332	0.29155
Tb927.10.3210	delta-1-pyrroline-5-carboxylate dehydrogenase, putative	290	706	2	339	515	290	172	29.7655	56.8939	0.168206	26.0397	51.3829	33.3398	20.4713	0.00151862	0.235095	0.463902	0.301003	0.184822	0.248228	0.429525	0.322247
Tb927.10.3220	nucleolus protein, putative	60	72	0	38	46	23	13	24.3717	22.9622	0	11.5515	18.1631	10.4644	6.12323	0	0.287502	0.452054	0.260444	0.152399	0.307065	0.403809	0.289125
Tb927.10.3230	CMGC/MAPK protein kinase, putative	771	1068	191	820	760	656	808	70.4529	76.6235	14.3013	56.0763	67.508	67.1427	85.6167	0.0749831	0.294014	0.353951	0.352036	0.448896	0.300137	0.341023	0.35884
Tb927.10.3250	Mitochondrial SSU ribosomal protein, putative	386	654	0	544	418	452	72	52.9749	70.4704	0	55.8731	55.7642	69.4819	11.4582	0	0.308488	0.307887	0.383625	0.0632635	0.301376	0.313343	0.385281
Tb927.10.3260	Long-chain-fatty-acid--CoA ligase 5 (EC 6.2.1.3) (Long-chain acyl-CoA synthetase 5) (LACS 5), putative	779	899	899	995	886	724	805	39.1374	35.4618	37.0094	37.4109	43.2698	40.7421	46.8978	0.304798	0.308105	0.356356	0.335539	0.386236	0.313597	0.341726	0.344677
Tb927.10.3270	hypothetical protein, conserved	579	821	84	758	549	560	567	206.54	229.94	24.5528	202.355	190.368	223.75	234.536	0.0398279	0.328247	0.308802	0.362952	0.380448	0.319967	0.316486	0.363547
Tb927.10.3290	hypothetical protein, conserved	167	172	1	248	86	156	51	25.6749	20.7619	0.125977	28.5342	12.8525	26.8638	9.09212	0.0018458	0.41808	0.188314	0.393606	0.133217	0.44473	0.174219	0.381051
Tb927.10.330	hypothetical protein, conserved	331	489	0	509	409	231	387	45.0521	52.2567	0	51.8472	54.1136	35.2167	61.0801	0	0.367248	0.383302	0.24945	0.432647	0.387523	0.361231	0.251246
Tb927.10.3300	Domain of unknown function (DUF4206), putative	938	944	227	1238	1000	802	572	72.044	56.9263	14.2863	71.1601	74.6607	68.9953	50.944	0.0665046	0.331261	0.347556	0.321183	0.237152	0.33967	0.329979	0.330351
Tb927.10.3310	Component of motile flagella 76b	527	890	1	11	164	180	2067	31.8851	42.2778	0.0495763	0.49807	9.64533	12.1983	145.017	0.002219	0.0222933	0.431719	0.545988	6.49087	0.0169185	0.414782	0.568299	S4
Tb927.10.3320	hypothetical protein, conserved	1471	1309	3052	1653	1331	1211	1260	159.266	111.274	270.764	133.938	140.083	146.86	158.191	0.643328	0.318232	0.332832	0.348935	0.375858	0.321184	0.325883	0.352933
Tb927.10.3330	DDRGK domain containing protein, putative	142	198	314	221	209	171	195	21.0301	23.0231	38.1048	24.4943	30.0881	28.366	33.488	0.459379	0.295296	0.362733	0.341972	0.40372	0.30946	0.363132	0.327408				yes
Tb927.10.3340	CMGC/MAPK protein kinase, putative	1122	1716	509	1711	1407	1219	1043	37.8312	45.4277	14.0628	43.1745	46.1156	46.0374	40.7796	0.103917	0.319037	0.34077	0.340192	0.30134	0.329388	0.333464	0.337149
Tb927.10.3350	major facilitator superfamily, putative	416	820	2490	724	386	521	489	39.6498	61.3631	194.466	51.6425	35.7628	55.6206	54.0454	1.35966	0.361071	0.250044	0.388885	0.377871	0.360214	0.266271	0.373515
Tb927.10.3360	hypothetical protein, conserved	1234	1398	2564	1681	1196	977	1073	58.6075	52.1305	99.7824	59.7485	55.2162	51.9736	59.0936	0.59772	0.357908	0.330758	0.311334	0.353985	0.341879	0.327789	0.330332
Tb927.10.3370	60S acidic ribosomal protein P2, putative	158	196	106	265	183	129	140	60.3957	58.8235	33.2011	75.8081	67.9981	55.2318	62.0554	0.166808	0.380873	0.341634	0.277494	0.311776	0.392936	0.341344	0.265721
Tb927.10.3390	predicted TLD domain protein	2713	2986	2063	3293	2984	2214	2087	124.551	107.63	77.6056	113.138	133.165	113.848	111.102	0.215481	0.314141	0.369749	0.316111	0.308486	0.295423	0.374311	0.330266
Tb927.10.340	mitochondrial structure specific endonuclease I (SSE-1), putative	1424	1508	1974	1451	1302	1190	852	155.944	129.66	177.134	118.918	138.601	145.967	108.193	0.43901	0.294726	0.343509	0.361766	0.268146	0.298518	0.326421	0.375062
Tb927.10.3400	hypothetical protein, conserved	1009	1785	3673	1892	956	1080	1215	50.0283	69.4878	149.225	70.2047	46.0764	59.9789	69.8558	0.846621	0.398302	0.261412	0.340286	0.396323	0.39164	0.26975	0.33861
Tb927.10.3410	hypothetical protein	14	63	190	54	37	33	44	2.99055	10.566	33.2564	8.63254	7.68284	7.89565	10.8988	1.3736	0.356554	0.317328	0.326118	0.450158	0.351871	0.285158	0.362972
Tb927.10.3420	NADH-ubiquinone oxidoreductase c, putative	267	498	976	299	243	251	255	15.1924	22.248	45.5054	12.7323	13.4406	15.997	16.8251	1.0791	0.301929	0.318724	0.379347	0.398983	0.284128	0.312187	0.403685
Tb927.10.3430	hypothetical protein, conserved	1414	1435	2951	1537	1292	1166	1058	102.984	82.0575	176.111	83.7751	91.4702	95.1194	89.3528	0.651384	0.30986	0.338321	0.351819	0.33049	0.311183	0.339342	0.349475
Tb927.10.3470	Ankyrin repeats (3 copies), putative	1009	1264	502	1429	1198	784	688	71.5918	70.4151	29.1859	75.8797	82.6277	62.3073	56.6061	0.132174	0.343635	0.374195	0.28217	0.256351	0.337232	0.364236	0.298532			G2&M
Tb927.10.3480	hypothetical protein, conserved	428	275	562	431	550	381	376	32.0196	16.1529	34.4514	24.1308	39.9974	31.9263	32.6184	0.358665	0.25122	0.416404	0.332377	0.339583	0.255072	0.398356	0.346572
Tb927.10.3490	kinetoplastid-specific dual specificity phosphatase, putative	1268	1328	3132	1733	1393	1094	802	90.2155	74.1833	182.592	92.2744	96.3407	87.1825	66.1666	0.66205	0.334573	0.349317	0.316111	0.23991	0.331489	0.360706	0.307805
Tb927.10.350	protein kinase PK4, putative	1501	1684	1018	2021	1506	1208	1248	76.749	67.6052	42.6518	77.3355	74.8538	69.1846	73.9961	0.192669	0.349344	0.338133	0.312524	0.334258	0.357247	0.332005	0.310747		late G1
Tb927.10.3500	splicing factor u2af 65 kda subunit	485	700	296	534	451	337	222	25.629	29.0425	12.8168	21.1179	23.1666	19.9466	13.6033	0.199541	0.32878	0.360676	0.310544	0.211787	0.34025	0.382972	0.276778
Tb927.10.3510	tRNA pseudouridine synthase D (TruD), putative	3126	3550	9492	3842	2784	2122	2437	96.1684	85.7468	239.276	88.4549	83.2548	73.1205	86.9363	0.977313	0.361291	0.340051	0.298658	0.355088	0.362991	0.337576	0.299433
Tb927.10.3520	protease regulatory ATPase subunit 4	125	63	264	90	73	88	78	14.3374	5.67346	24.8121	7.72547	8.13919	11.3056	10.3743	0.913206	0.284335	0.299562	0.416103	0.381825	0.315142	0.277415	0.407442
Tb927.10.3530	hypothetical protein, conserved	1970	2559	5012	2540	1898	1849	1991	128.898	131.461	268.713	124.375	120.718	135.509	151.061	0.70602	0.326786	0.317177	0.356037	0.396901	0.31348	0.332701	0.35382
Tb927.10.3540	DNA-directed RNA polymerase I subunit RPA31	376	324	222	447	348	355	400	66.0891	44.713	31.9737	58.7991	59.4591	69.8909	81.5276	0.169938	0.312513	0.316021	0.371466	0.433314	0.308168	0.291902	0.39993				yes
Tb927.10.3550	DNA repair helicase, putative	1393	1444	1016	1701	1273	983	748	57.1455	46.5098	34.1525	52.2224	50.7641	45.1684	35.5824	0.230519	0.352485	0.342642	0.304873	0.24017	0.362601	0.328839	0.308561
Tb927.10.3560	Protein arginine N-methyltransferase 1, prozyme	90	87	0	155	82	133	13	12.959	9.83542	0	16.7024	11.4773	21.4501	2.17057	0	0.336541	0.231257	0.432202	0.0437351	0.315535	0.220309	0.464156
Tb927.10.3570	RNA editing exonuclease 2	194	504	2	456	203	211	420	12.2011	24.887	0.103068	21.4626	12.4105	14.8638	30.63	0.00211479	0.440377	0.254643	0.30498	0.628478	0.406309	0.221212	0.372479
Tb927.10.3580	Mitochondrial SSU ribosomal protein, putative	422	561	0	600	502	353	515	66.2822	69.1821	0	70.5272	76.6452	62.1026	93.7981	0	0.337007	0.366242	0.296751	0.448205	0.328845	0.361949	0.309206
Tb927.10.3590	hypothetical protein, conserved	1199	1408	2530	2341	1311	1236	1383	97.4493	89.848	168.491	142.391	103.576	112.52	130.342	0.470008	0.3972	0.288926	0.313874	0.363589	0.414973	0.29459	0.290437
Tb927.10.360	hypothetical protein, conserved	929	1205	811	997	956	953	1110	146.422	149.116	104.739	117.6	146.469	168.242	202.869	0.242278	0.272026	0.338805	0.389169	0.469267	0.244479	0.348369	0.407152
Tb927.10.3600	hypothetical protein, conserved	507	533	258	590	524	525	868	33.7324	27.8428	14.0655	29.3773	33.8896	39.1245	66.967	0.13737	0.286912	0.330981	0.382107	0.65403	0.294374	0.315971	0.389655
Tb927.10.3610	hypothetical protein, conserved	371	372	76	420	350	253	605	34.6514	27.2794	5.81644	29.3573	31.7769	26.4678	65.5245	0.0663963	0.335122	0.362742	0.302137	0.74798	0.350405	0.348768	0.300827
Tb927.10.3620	Laminin-like protein, putative	223	280	2	370	273	300	200	33.4076	32.934	0.245509	41.4823	39.7557	50.3398	34.7434	0.00186589	0.315268	0.302146	0.382586	0.264052	0.322712	0.304298	0.37299
Tb927.10.3630	hypothetical protein, conserved	2108	2375	837	2835	1883	1854	1589	116.834	103.35	38.0121	117.591	101.449	115.096	102.123	0.113763	0.351926	0.303616	0.344459	0.305635	0.351589	0.302329	0.346082
Tb927.10.3640	nuclear transmembrane protein, putative	138	185	227	174	165	101	144	24.0005	25.2615	32.3493	22.6471	27.8948	19.675	29.0407	0.460707	0.322531	0.397266	0.280203	0.413586	0.293452	0.474075	0.232473
Tb927.10.3650	NADH-dependent fumarate reductase	2678	2851	3280	3525	2798	2100	1449	125.97	105.293	126.423	124.09	127.938	110.643	79.0362	0.348589	0.342155	0.352766	0.305079	0.217928	0.342771	0.34517	0.312059
Tb927.10.3660	aspartate aminotransferase	779	711	597	756	453	378	457	83.3977	59.763	52.3707	60.5703	47.1424	45.3272	56.7329	0.342203	0.395781	0.30804	0.296179	0.370707	0.388841	0.292075	0.319084
Tb927.10.3670	hypothetical protein, conserved	1610	2031	2771	2129	1742	1618	1026	130.039	128.796	183.392	128.689	136.77	146.378	96.0939	0.445302	0.312476	0.332097	0.355426	0.23333	0.329887	0.32088	0.349233				yes
Tb927.10.3680	hypothetical protein, conserved	481	558	2137	425	356	475	237	42.1094	38.3543	153.298	27.8448	30.2957	46.5777	24.0594	1.46391	0.265902	0.289307	0.444791	0.229754	0.264675	0.282619	0.452706
Tb927.10.3690	rRNA dimethyltransferase, putative	775	814	3208	724	673	572	406	93.6859	77.258	317.764	65.4986	79.0832	77.4496	56.9116	1.43117	0.294997	0.35618	0.348823	0.256322	0.309645	0.346969	0.343386
Tb927.10.370	calcineurin B subunit, putative	160	230	479	222	194	183	344	48.5804	54.8296	119.172	50.4447	57.2585	62.2362	121.116	0.701263	0.296839	0.336935	0.366226	0.712702	0.315267	0.32876	0.355973
Tb927.10.3700	AMP-activated protein kinase, gamma regulatory subunit	2073	2010	3474	2266	1688	1793	1784	125.256	95.3543	171.999	102.466	99.1442	121.347	124.996	0.532575	0.317274	0.306989	0.375737	0.387035	0.321854	0.315764	0.362383
Tb927.10.3710	proteasome activator protein PA26	386	506	516	530	415	375	291	68.9142	70.9281	75.4864	70.8139	72.0222	74.99	60.2444	0.346545	0.325094	0.330641	0.344265	0.276571	0.333704	0.314978	0.351319
Tb927.10.3720	hypothetical protein, conserved	210	210	217	359	257	325	191	19.1126	15.006	16.1829	24.452	22.7368	33.1309	20.1574	0.201481	0.304434	0.283079	0.412488	0.250965	0.31005	0.268417	0.421532				yes
Tb927.10.3730	SET domain containing protein, putative	738	905	2	649	567	387	741	58.2348	56.0687	0.129316	38.3258	43.4916	34.2048	67.8026	0.00111458	0.330332	0.374856	0.294812	0.584393	0.34233	0.369609	0.288062
Tb927.10.3740	hypothetical protein, conserved	585	1025	1066	902	603	698	1048	62.8881	86.5133	93.9005	72.5672	63.0125	84.0463	130.64	0.427547	0.330413	0.286908	0.382679	0.59483	0.339615	0.27384	0.386546
Tb927.10.3750	Endonuclease/Exonuclease/phosphatase family, putative	1575	2489	6120	1731	1654	1458	952	95.5788	118.591	304.32	78.6138	97.5693	99.1035	66.9916	1.10546	0.285571	0.354428	0.360001	0.243352	0.277205	0.337229	0.385567
Tb927.10.3760	vacuolar ATP synthase subunit d, putative	863	995	2099	1326	932	938	660	155.451	140.719	309.808	178.75	163.19	189.25	137.857	0.583233	0.336509	0.307216	0.356275	0.259524	0.341913	0.301419	0.356668
Tb927.10.3770	predicted TPR repeat protein	225	230	105	316	411	305	331	16.0271	12.8631	6.12858	16.8454	28.4585	24.3345	27.3403	0.0880058	0.241898	0.408661	0.349441	0.392604	0.251902	0.398572	0.349526
Tb927.10.3780	hypothetical protein, conserved	1611	2199	1265	1809	1667	1468	1291	87.1598	93.4097	56.0801	73.2454	87.6704	88.9604	80.9933	0.224432	0.293127	0.350855	0.356018	0.324134	0.295363	0.342101	0.362537
Tb927.10.3790	hypothetical protein, conserved	2165	1892	1823	2657	1793	1203	873	33.0668	22.6883	22.8149	30.3701	26.6202	20.5802	15.4615	0.294118	0.391516	0.343174	0.26531	0.199321	0.39361	0.325467	0.280924				yes
Tb927.10.380	kinetoplast ribosomal PPR-repeat containing protein 5	62	103	45	110	34	43	41	10.6805	13.9311	6.35202	14.1813	5.69348	8.29699	8.19008	0.225475	0.503387	0.202099	0.294515	0.290719	0.540646	0.191384	0.26797
Tb927.10.3800	predicted RING finger protein	1143	1486	2948	1396	1026	915	1534	67.3811	68.7792	142.402	61.5883	58.7944	60.4176	104.862	0.787622	0.340643	0.32519	0.334167	0.57999	0.337717	0.329539	0.332743
Tb927.10.3810	Nucleoporin NUP65	1052	819	503	1181	952	828	1104	97.7038	59.7208	38.2791	82.0855	85.9467	86.1344	118.896	0.150606	0.32296	0.338151	0.338889	0.467787	0.333727	0.331812	0.334461
Tb927.10.3820	hypothetical protein, conserved	2927	3267	1859	3770	3313	2021	1651	75.3835	66.0615	39.2311	72.6634	82.9414	58.3002	49.3063	0.183404	0.339699	0.387749	0.272552	0.230506	0.334157	0.384066	0.281777
Tb927.10.3850	hypothetical protein, conserved	327	272	1190	480	274	202	314	29.9109	19.5343	89.1922	32.8582	24.3629	20.6959	33.3053	1.14471	0.421708	0.312678	0.265614	0.427446	0.417819	0.297606	0.284575
Tb927.10.3860	SNF-7-like protein, putative	597	790	3443	844	830	567	520	120.709	125.412	570.428	127.711	163.133	128.41	121.919	1.36058	0.304616	0.389102	0.306282	0.2908	0.314999	0.372466	0.312535
Tb927.10.3870	hypothetical protein, conserved	2346	2440	345	3797	2410	2066	2255	64.2767	52.4882	7.74537	77.8551	64.1859	63.4025	71.6431	0.0377008	0.378961	0.312426	0.308613	0.348724	0.375526	0.31811	0.306364
Tb927.10.3880	hypothetical protein, conserved	913	1274	489	1356	1256	711	1184	70.8128	77.5812	31.0776	78.7085	94.6951	61.7676	106.487	0.132149	0.334686	0.402664	0.26265	0.452805	0.349282	0.389927	0.260791
Tb927.10.3890	phosphatidylinositol-4-phosphate 5-kinase, putative	781	873	356	1010	1155	1014	1216	48.464	42.5333	18.1016	46.9041	69.6702	70.4785	87.4992	0.0967725	0.250753	0.372463	0.376784	0.467778	0.254477	0.359034	0.386489
Tb927.10.390	DUF2407 ubiquitin-like domain containing protein, putative	762	1311	1155	1393	948	798	738	65.5094	88.4907	81.3632	89.6233	79.2234	76.8426	73.5711	0.331163	0.364783	0.322454	0.312763	0.299448	0.369513	0.32469	0.305797
Tb927.10.3900	CAMK/CAMKL family protein kinase, putative	394	671	940	468	438	385	130	24.0142	32.11	46.9459	21.3471	25.9503	26.2835	9.18793	0.638017	0.290117	0.352677	0.357205	0.124868	0.301134	0.335729	0.363137				yes
Tb927.10.3910	hypothetical protein, conserved	374	598	10	493	544	491	318	47.1576	59.2008	1.03318	46.5209	66.6769	69.3445	46.4953	0.00565997	0.25485	0.365268	0.379882	0.25471	0.265018	0.350703	0.384279
Tb927.10.3920	hypothetical protein, conserved	431	269	29	381	304	236	411	51.3493	25.1626	2.83109	33.9706	35.2069	31.4934	56.7808	0.0281222	0.337442	0.349723	0.312835	0.564024	0.344204	0.329452	0.326344		G2M
Tb927.10.3930	40S ribosomal protein S3A, putative	44	33	128	53	32	33	4	9.10952	5.36418	21.7145	8.21183	6.44006	7.65257	0.960296	0.973552	0.36817	0.288734	0.343096	0.043054	0.384522	0.270792	0.344686
Tb927.10.3950	hypothetical protein, conserved	878	891	574	889	1188	680	898	102.454	81.6313	54.8836	77.6347	134.755	88.8776	121.51	0.182176	0.257693	0.447295	0.295012	0.403329	0.2646	0.421878	0.313521	S5
Tb927.10.3960	hypothetical protein, conserved	570	742	670	817	622	541	344	42.5553	43.494	40.9875	45.648	45.1405	45.2404	29.781	0.301315	0.335576	0.331845	0.332579	0.218932	0.344993	0.318366	0.336641
Tb927.10.3970	hypothetical protein, conserved	1709	1371	337	839	895	1129	2287	49.3483	31.0823	7.97366	18.1306	25.1217	36.5152	76.577	0.0999611	0.227293	0.314937	0.45777	0.960001	0.254728	0.302769	0.442503	8a	late G1	S	yes
Tb927.10.3990	DHH1	56	80	190	150	59	66	166	4.06553	4.56	11.3026	8.14969	4.16368	5.3669	13.9746	0.63928	0.460948	0.235499	0.303553	0.790406	0.50552	0.217557	0.276923
Tb927.10.400	hypothetical protein, conserved	318	623	293	434	430	300	280	37.6395	57.8964	28.4173	38.4439	49.4746	39.773	38.4306	0.222546	0.301069	0.387454	0.311477	0.300964	0.308204	0.374882	0.316915
Tb927.10.4000	methylglutaconyl-CoA hydratase, mitochondrial precursor, putative	79	53	19	53	43	54	49	9.9958	5.26517	1.96989	5.01866	5.28878	7.65305	7.18934	0.109679	0.279428	0.294468	0.426105	0.400286	0.306284	0.273765	0.419951
Tb927.10.4010	hypothetical protein, conserved	448	682	1008	594	695	695	198	37.3476	44.6391	68.8562	37.0589	56.3205	64.8963	19.1404	0.43504	0.234141	0.355838	0.410021	0.120931	0.219762	0.373198	0.407039
Tb927.10.4020	hypothetical protein, conserved	75	115	9	149	90	70	101	18.0846	21.7717	1.77823	26.8878	21.0954	18.9058	28.2404	0.0265848	0.401976	0.315379	0.282645	0.422199	0.376991	0.302324	0.320685
Tb927.10.4040	3-keto-dihydrosphingosine reductase	402	628	244	807	561	420	289	60.4229	74.1108	30.0513	90.7758	81.9663	70.7091	50.3704	0.123439	0.372871	0.336685	0.290445	0.206902	0.411859	0.318543	0.269598
Tb927.10.4050	serine palmitoyltransferase, putative	781	812	2140	844	816	588	622	34.6798	28.3092	77.864	28.0472	35.2219	29.2451	32.0271	0.841645	0.303166	0.380719	0.316115	0.346186	0.312121	0.367889	0.31999			G2&M	yes
Tb927.10.4060	Ankyrin repeats (3 copies), putative	389	548	7	826	535	492	679	54.7523	60.5591	0.807325	87.0069	73.1987	77.5654	110.822	0.00339539	0.365927	0.307854	0.326219	0.466086	0.398093	0.268218	0.333689
Tb927.10.4070	hypothetical protein, conserved	317	430	94	319	433	359	164	40.0539	42.658	9.73221	30.1646	53.1827	50.8078	24.0288	0.0725444	0.224849	0.396427	0.378724	0.179112	0.227728	0.382771	0.389502
Tb927.10.4080	hypothetical protein, conserved	2404	2715	963	2726	1941	1645	1449	115.996	102.855	38.0743	98.4363	91.0397	88.9047	81.0735	0.136771	0.353603	0.327033	0.319364	0.291233	0.34628	0.329829	0.323891				yes
Tb927.10.4090	hypothetical protein, conserved	168	133	0	207	132	110	34	68.3938	42.5114	0	63.0665	52.237	50.1592	16.0505	0	0.381152	0.315703	0.303145	0.0970038	0.410571	0.282881	0.306549
Tb927.10.410	hypothetical protein, conserved	531	1086	524	1077	563	597	451	38.5037	61.8279	31.1342	58.4447	39.6838	48.4878	37.9216	0.212351	0.398623	0.270664	0.330712	0.258645	0.397744	0.27831	0.323945
Tb927.10.4100	hypothetical protein, conserved	1906	2048	2196	2483	1940	1585	1540	140.737	118.73	132.866	137.209	139.246	131.088	131.858	0.326017	0.336673	0.341672	0.321655	0.323544	0.33543	0.337315	0.327254
Tb927.10.4130	NADH-ubiquinone oxidoreductase B13 subunit	447	604	395	1104	840	732	309	37.627	39.9186	27.245	69.5476	68.7335	69.0166	30.1615	0.131429	0.335496	0.331569	0.332935	0.145498	0.350056	0.311692	0.338252
Tb927.10.4140	Protein of unknown function (DUF1242), putative	4	19	161	6	11	8	5	0.503311	1.87705	16.5997	0.565	1.34544	1.1275	0.729539	5.46412	0.185981	0.44288	0.371139	0.240142	0.222061	0.441077	0.336863
Tb927.10.4160	predicted zinc finger protein	1656	1922	539	2295	1852	1674	1226	100.394	91.484	26.7752	104.124	109.14	113.671	86.1863	0.0818975	0.318484	0.333827	0.347688	0.263619	0.338784	0.321273	0.339943
Tb927.10.4170	hypothetical protein, conserved	3540	5269	6543	5478	4037	3700	3090	76.6188	89.5379	116.04	88.731	84.9352	89.6983	77.552	0.440605	0.336913	0.322501	0.340586	0.294466	0.324947	0.32796	0.347093
Tb927.10.4180	TFIIF-stimulated CTD phosphatase, putative	865	914	548	953	762	664	776	58.364	48.4196	30.2975	48.1219	49.9782	50.1819	60.7146	0.204324	0.32453	0.337048	0.338422	0.409453	0.323008	0.330637	0.346355
Tb927.10.4190	hypothetical protein	628	782	2	1097	625	374	542	61.2053	59.8388	0.159719	80.0124	59.2116	40.8274	61.2535	0.000887076	0.444387	0.328859	0.226754	0.3402	0.443556	0.324301	0.232143	S5
Tb927.10.420	Exocyst complex component EXO99	1226	1109	4136	1403	1117	1035	637	80.7414	57.3434	223.195	69.1488	71.5082	76.3478	48.646	1.02852	0.318651	0.329524	0.351825	0.22417	0.322743	0.321639	0.355617
Tb927.10.4200	Kinetoplastid kinetochore protein 24	379	217	206	396	349	274	445	26.4978	11.9118	11.8015	20.7199	23.7188	21.4571	36.0772	0.179093	0.314434	0.359944	0.325622	0.547489	0.329353	0.332579	0.338068			high G2&M
Tb927.10.4210	Basal body protein	185	170	850	218	161	159	154	30.2616	21.8331	113.929	26.6868	25.6001	29.1318	29.2107	1.3993	0.327773	0.314426	0.357802	0.358772	0.300765	0.305912	0.393323
Tb927.10.4220	hypothetical protein, conserved	457	486	0	387	374	349	316	82.9772	69.2827	0	52.5865	66.0102	70.9771	66.5322	0	0.277393	0.348203	0.374404	0.350957	0.291561	0.356648	0.351791		late G1
Tb927.10.4230	hypothetical protein, conserved	69	64	293	47	81	54	16	14.0452	10.2283	48.8701	7.15973	16.0273	12.3118	3.77659	1.37667	0.201689	0.451488	0.346823	0.106386	0.206283	0.419731	0.373987
Tb927.10.4240	hypothetical protein, conserved	102	135	423	69	71	112	6	47.2451	49.0949	160.544	23.9181	31.9677	58.1065	3.22263	1.40838	0.209822	0.280437	0.509741	0.0282706	0.196914	0.253451	0.549636
Tb927.10.4250	ADP-ribosylation factor-like 2, arl2	57	175	93	226	147	101	80	15.3553	37.0141	20.5288	45.563	38.4943	30.4757	24.9905	0.179239	0.397815	0.336098	0.266087	0.218195	0.400614	0.325315	0.274072
Tb927.10.4260	hypothetical protein, conserved	775	816	225	727	793	792	818	78.8768	65.2055	18.7641	55.3736	78.4545	90.2866	96.5391	0.0837255	0.247077	0.350064	0.402859	0.430758	0.228344	0.358328	0.413327
Tb927.10.4270	coatomer subunit zeta, putative	169	173	317	462	287	229	140	29.7915	23.944	45.7891	60.9492	49.1795	45.2159	28.6178	0.294758	0.392349	0.316583	0.291068	0.184221	0.36709	0.317574	0.315336
Tb927.10.4280	ubiquinol-cytochrome c reductase complex 14 kda protein	838	1188	303	1307	831	772	1021	149.612	166.527	44.3263	174.63	144.218	154.379	211.373	0.0936682	0.369019	0.304754	0.326227	0.446663	0.366165	0.306609	0.327227			G1
Tb927.10.4290	hypothetical protein, conserved	427	929	301	797	677	476	573	81.7828	139.7	47.2387	114.239	126.043	102.115	127.26	0.137965	0.333644	0.36812	0.298237	0.371673	0.330779	0.355502	0.313719
Tb927.10.430	peroxidase, putative	274	508	164	421	287	226	358	35.2837	51.361	17.3047	40.572	35.9254	32.5973	53.4575	0.158621	0.371897	0.329305	0.298798	0.49001	0.386385	0.312172	0.301443
Tb927.10.4300	Trk system potassium uptake protein	634	731	422	850	843	718	579	62.4606	56.5433	34.0665	62.6696	80.7312	79.2304	66.1452	0.153018	0.281495	0.362623	0.355882	0.297106	0.290093	0.348947	0.36096
Tb927.10.4380	hypothetical protein	704	905	1378	888	685	757	314	169.98	171.561	272.629	160.457	160.773	204.725	87.9137	0.51835	0.305078	0.305678	0.389245	0.167151	0.307865	0.30014	0.391995
Tb927.10.4390	hypothetical protein	253	393	227	340	221	288	117	62.8414	76.6415	46.2007	63.2012	53.3598	80.125	33.6987	0.234896	0.32133	0.271294	0.407375	0.171333	0.327168	0.25652	0.416312
Tb927.10.440	hypothetical protein, conserved	138	239	148	202	209	178	74	25.3609	34.485	22.2867	27.7816	37.3361	36.64	15.7696	0.219017	0.273017	0.366911	0.360071	0.154972	0.295968	0.334821	0.369211
Tb927.10.4410	hypothetical protein	76	157	90	200	136	85	28	26.5371	43.0413	25.7501	52.2625	46.161	33.2436	11.337	0.19557	0.396929	0.350588	0.252482	0.0861038	0.380397	0.365699	0.253904
Tb927.10.4470	hypothetical protein, conserved	1463	1745	559	1871	1813	1111	1345	83.9292	78.5978	26.2772	80.3274	101.103	71.3893	89.4733	0.103936	0.317726	0.399901	0.282373	0.353902	0.327476	0.372397	0.300127
Tb927.10.450	Component of motile flagella 62	790	649	829	546	428	365	2089	64.4094	41.5445	55.3827	33.3147	33.9205	33.3323	197.498	0.550702	0.331267	0.337291	0.331442	1.96384	0.347781	0.304243	0.347977	S4
Tb927.10.4520	6-phosphofructo-2-kinase/fructose-2,6-bisphosphatas, putative	427	374	1	428	373	197	514	52.9216	36.3934	0.101555	39.6981	44.9377	27.3477	73.8704	0.000906877	0.3545	0.401288	0.244212	0.659654	0.357873	0.388129	0.253999
Tb927.10.4530	hypothetical protein, conserved	868	633	0	859	658	525	659	149.812	85.7782	0	110.953	110.395	101.493	131.891	0	0.343678	0.341948	0.314374	0.408531	0.340823	0.346887	0.31229
Tb927.10.4540	ARP2/3 complex subunit, putative	368	326	0	407	495	295	450	117.844	81.964	0	97.5382	154.085	105.811	167.099	0	0.272884	0.431087	0.296029	0.467495	0.278216	0.448234	0.27355
Tb927.10.4550	hypothetical protein, conserved	39	23	110	40	22	34	18	13.7499	6.36663	31.7779	10.554	7.53971	13.4266	7.35885	1.00818	0.334832	0.239202	0.425966	0.233464	0.262809	0.382811	0.35438
Tb927.10.4560	elongation factor 2	919	571	470	963	651	673	715	60.832	29.6756	25.4925	47.705	41.8885	49.8979	54.8814	0.182753	0.341993	0.300294	0.357713	0.393439	0.346255	0.291584	0.362161
Tb927.10.4580	hypothetical protein, conserved	390	608	1409	493	433	407	305	60.3169	73.8285	178.56	57.0614	65.0967	70.5049	54.6986	0.926797	0.296172	0.337879	0.365949	0.283908	0.313393	0.337222	0.349384
Tb927.10.4590	mitochondrial inner membrane signal peptidase, putative	629	716	1020	1060	728	604	495	138.601	123.872	184.168	174.8	155.935	149.074	126.48	0.383835	0.364312	0.324993	0.310695	0.263605	0.386382	0.309724	0.303894
Tb927.10.460	NIMA-related protein kinase	1381	1563	0	1542	1255	1261	1205	65.2648	57.995	0	54.5369	57.6535	66.7499	66.035	0	0.304777	0.322194	0.373029	0.369034	0.310264	0.308443	0.381293
Tb927.10.4600	predicted SET domain protein	665	858	1710	638	593	549	631	77.5987	78.6079	163.503	55.7153	67.2643	71.7556	85.3817	0.839619	0.286108	0.345414	0.368478	0.43845	0.304022	0.35216	0.343818		late G1
Tb927.10.4610	dolicholphosphate-mannose synthase, putative	499	675	1314	720	554	418	418	96.6949	102.696	208.639	104.413	104.354	90.7255	93.9251	0.696641	0.348634	0.348436	0.30293	0.313613	0.349998	0.348306	0.301696
Tb927.10.4620	peptidyl-prolyl cis-trans isomerase, putative	54	68	28	87	49	46	64	22.9619	22.7023	9.75597	27.6857	20.2538	21.909	31.5571	0.139673	0.396367	0.289968	0.313665	0.451793	0.392918	0.309057	0.298025			G2&M
Tb927.10.4630	hypothetical protein, conserved	369	361	0	365	341	278	388	98.6732	75.7925	0	73.0443	88.6388	83.266	120.311	0	0.298202	0.361866	0.339932	0.491169	0.30179	0.345279	0.352931			G2&M
Tb927.10.4640	eukaryotic translation initiation factor 3 subunit l	417	238	97	165	171	205	517	51.0894	22.8938	9.73786	15.1286	20.3651	28.1319	73.4492	0.153049	0.237776	0.320078	0.442147	1.1544	0.22416	0.31239	0.46345
Tb927.10.4650	hypothetical protein, conserved	1149	1038	1188	1717	1145	721	976	89.3079	63.3451	75.663	99.876	86.5111	62.7705	87.9674	0.303676	0.400855	0.347215	0.251931	0.353059	0.40671	0.353238	0.240052
Tb927.10.4660	Transcription factor S-II (TFIIS), central domain containing protein, putative	113	117	0	209	196	196	2	35.9953	29.2617	0	49.8236	60.6905	69.9317	0.738754	0	0.276114	0.336336	0.38755	0.00409405	0.289041	0.313811	0.397148
Tb927.10.4670	hypothetical protein, conserved	473	543	659	669	447	474	534	73.4665	66.2177	83.8709	77.7634	67.4889	82.4625	96.1771	0.368315	0.341495	0.296375	0.362131	0.422358	0.34005	0.281597	0.378353
Tb927.10.4680	Mutt-Nudix-related hydrolase 5, putative	456	700	3220	676	467	464	521	78.3308	94.4086	453.233	86.9031	77.9796	89.2762	103.779	1.78326	0.341924	0.306814	0.351261	0.408321	0.335977	0.320521	0.343501
Tb927.10.4690	dynein light chain, putative	245	208	193	58	61	89	668	61.6983	41.126	39.8256	10.9309	14.9325	25.1043	195.068	0.781388	0.214467	0.29298	0.492552	3.82728	0.200025	0.280764	0.519211
Tb927.10.470	choline dehydrogenase, putative	614	852	1	1031	535	534	908	62.914	68.5432	0.0839608	79.0603	53.288	61.2873	107.886	0.000433602	0.408294	0.275197	0.316508	0.557162	0.373015	0.276219	0.350766
Tb927.10.4700	dolicholphosphate-mannose synthase, putative	613	568	161	384	342	361	981	107.851	78.4616	23.2106	50.5609	58.4905	71.1411	200.14	0.12881	0.280594	0.3246	0.394806	1.1107	0.298319	0.318168	0.383513
Tb927.10.4710	proteasome subunit beta type-2, putative	325	127	1	75	86	91	262	73.8549	22.6593	0.186206	12.7549	18.9973	23.1626	69.0398	0.00339081	0.232268	0.345941	0.421792	1.25722	0.210908	0.338559	0.450533
Tb927.10.4720	Ankyrin repeats (many copies), putative	1121	1502	477	1512	1307	1072	827	93.0252	97.8614	32.4348	93.9005	105.431	99.6415	79.5798	0.108487	0.314077	0.352643	0.333279	0.266177	0.323227	0.352307	0.324466
Tb927.10.4730	ribonuclease HII, putative	328	497	310	489	363	328	127	36.5591	43.4935	28.3127	40.7898	39.3301	40.9492	16.4145	0.233856	0.336913	0.324857	0.33823	0.13558	0.345643	0.326803	0.327554		late G1
Tb927.10.4750	hypothetical protein, conserved	1527	2520	1295	2660	1816	1768	1571	83.5361	108.239	58.0501	108.903	96.5713	108.335	99.6584	0.184986	0.347035	0.307739	0.345226	0.317577	0.333778	0.317784	0.348438			S
Tb927.10.4760	Integral membrane protein DUF106, putative	174	328	18	248	226	255	62	31.5931	46.7587	2.67801	33.6989	39.8885	51.8601	13.0538	0.0213477	0.268629	0.31797	0.413401	0.104058	0.280477	0.304771	0.414752
Tb927.10.4770	phosphatidylinositol-4-phosphate 5-kinase, putative	911	864	0	1112	1077	700	630	106.168	79.056	0	96.9842	122.008	91.3742	85.1369	0	0.312483	0.393109	0.294408	0.274311	0.326786	0.371712	0.301502
Tb927.10.4780	GPI inositol deacylase precursor	1702	1934	1463	2219	1744	1510	649	173.613	154.891	122.283	169.395	172.928	172.524	76.7661	0.237512	0.32902	0.335882	0.335098	0.149105	0.327656	0.334836	0.337509
Tb927.10.4790	hypothetical protein, conserved	539	660	458	621	635	601	451	193.411	185.944	134.665	166.765	221.494	241.555	187.66	0.213817	0.264784	0.351682	0.383534	0.29796	0.273155	0.323534	0.403311
Tb927.10.480	hypothetical protein, conserved	1142	1791	1521	1900	1255	1079	1508	33.1234	40.7859	36.1489	41.2423	35.3841	35.0542	50.7191	0.323681	0.369288	0.316833	0.313879	0.454144	0.370641	0.303165	0.326194
Tb927.10.4800	J binding protein 3, putative	825	947	963	991	1018	574	494	84.8695	76.4881	81.1749	76.2944	101.799	66.1394	58.9287	0.332367	0.312384	0.416811	0.270805	0.241281	0.311153	0.408814	0.280033
Tb927.10.4810	hypothetical protein, conserved	188	314	1	332	215	186	111	35.1545	46.0998	0.153222	46.4603	39.0804	38.9571	24.0685	0.00123072	0.373182	0.313904	0.312914	0.193325	0.382625	0.290047	0.327328
Tb927.10.4820	hypothetical protein, conserved	113	160	84	261	180	147	101	19.4662	21.6405	11.8571	33.6483	30.1419	28.3641	20.1756	0.128666	0.36513	0.327081	0.307789	0.218932	0.362738	0.308786	0.328476
Tb927.10.4830	hypothetical protein, conserved	1069	1139	904	1495	996	926	744	202.396	169.314	140.246	211.829	183.307	196.375	163.342	0.237097	0.358115	0.309897	0.331988	0.276144	0.339977	0.314059	0.345964
Tb927.10.4840	transcription factor IIa, putative	223	281	102	350	188	167	157	38.7093	38.2969	14.508	45.4674	31.7224	32.4697	31.6019	0.132301	0.414624	0.289281	0.296096	0.288182	0.376546	0.294497	0.328958
Tb927.10.4850	hypothetical protein, conserved	98	196	2	126	150	80	163	10.7386	16.8625	0.179576	10.3326	15.9775	9.81884	20.7114	0.00497041	0.285993	0.442234	0.271772	0.573264	0.294287	0.425213	0.280499
Tb927.10.4860	hypothetical protein, conserved	170	483	243	296	334	232	561	24.4199	54.4739	28.6022	31.8206	46.6379	37.3279	93.446	0.247026	0.274822	0.402792	0.322386	0.807055	0.270628	0.411668	0.317703
Tb927.10.4870	tRNA-dihydrouridine synthase 2, putative	763	848	124	1008	747	568	382	59.5604	51.9727	7.93144	58.8863	56.6827	49.6628	34.5779	0.0480019	0.356386	0.343049	0.300565	0.209269	0.358524	0.335794	0.305682
Tb927.10.4880	hypothetical protein, conserved	47	78	1	53	39	42	39	8.15847	10.6304	0.142236	6.88506	6.5807	8.16602	7.85015	0.00657531	0.318284	0.304214	0.377501	0.362899	0.329127	0.286011	0.384862
Tb927.10.4890	zinc-finger of a C2HC-type, putative	668	607	589	845	1015	610	498	117.3	83.6868	84.7491	111.045	173.255	119.978	101.404	0.209631	0.274675	0.428553	0.296771	0.250827	0.285921	0.404267	0.309812
Tb927.10.4900	TPR-repeat-containing chaperone protein DNAJ, putative	830	944	1262	1112	944	947	596	68.9083	61.5335	85.8521	69.0907	76.1838	88.0631	57.3776	0.367931	0.296098	0.326496	0.377406	0.245899	0.303363	0.310073	0.386565
Tb927.10.4910	mitochondrial carrier protein	2051	2370	5611	3218	2489	2245	1121	163.333	148.184	366.139	191.785	192.677	200.251	103.518	0.626186	0.327999	0.329524	0.342477	0.177041	0.317866	0.331998	0.350136
Tb927.10.4920	hypothetical protein, conserved	332	423	520	362	276	233	443	43.6187	43.6336	55.9803	35.593	35.2485	34.2879	67.4902	0.53249	0.338564	0.335287	0.32615	0.641973	0.332211	0.33377	0.334019
Tb927.10.4930	protein phosphatase 2C, putative	345	470	0	457	212	289	86	64.5788	69.074	0	64.0189	38.5748	60.5925	18.6669	0	0.392306	0.236385	0.371309	0.11439	0.396684	0.225832	0.377484			G2&M
Tb927.10.4940	Nuclear Dbf2-related kinase	94	102	278	125	81	69	31	12.699	10.8191	30.7741	12.6379	10.6371	10.441	4.85632	0.912744	0.374833	0.315492	0.309675	0.144036	0.375008	0.325036	0.299956				yes
Tb927.10.4950	U2 small nuclear ribonucleoprotein 16.5K	149	248	862	149	171	159	43	51.4331	67.2132	243.816	38.4914	57.3786	61.4758	17.2118	1.54955	0.24463	0.364665	0.390705	0.109389	0.175006	0.374097	0.450897
Tb927.10.4970	hypothetical protein, conserved	117	216	0	244	125	116	26	32.1873	46.655	0	50.2353	33.4276	35.7443	8.29419	0	0.420706	0.279946	0.299348	0.0694614	0.43114	0.260247	0.308613
Tb927.10.4980	ubiquitin-like protein DSK2, putative	372	454	0	518	361	170	251	72.7059	69.6673	0	75.7666	68.5853	37.2157	56.8857	0	0.417291	0.37774	0.204969	0.313303	0.383297	0.395981	0.220722
Tb927.10.4990	cdc2-related kinase 3	389	389	621	201	231	291	654	56.0559	44.0117	73.3265	21.6765	32.3579	46.9694	109.283	0.725978	0.214611	0.320363	0.465026	1.08197	0.228362	0.307849	0.463789	6b	S phase	G2&M	yes
Tb927.10.5000	hypothetical protein, conserved	152	10	0	174	100	132	12	31.6497	1.63483	0	27.1142	20.2406	30.7858	2.89741	0	0.346992	0.259028	0.39398	0.0370794	0.356919	0.251474	0.391607
Tb927.10.5010	Elongation factor G1, mitochondrial, putative	1214	1789	84	1704	1291	1239	1252	52.2211	60.4204	2.96077	54.8552	53.9821	59.6965	62.4502	0.0175678	0.325485	0.320305	0.354211	0.37055	0.334625	0.308189	0.357186
Tb927.10.5020	Eukaryotic translation initiation factor 4E type 5	981	1348	2178	1015	1003	866	809	257.398	277.698	468.265	199.307	255.82	254.51	246.143	0.659866	0.280858	0.360494	0.358648	0.346857	0.285083	0.349787	0.365129		G2M
Tb927.10.5030	ubiquitin/ribosomal protein S27a, putative	51	88	0	52	43	31	18	17.7395	24.0326	0	13.5362	14.5391	12.0777	7.26017	0	0.337115	0.362092	0.300792	0.180813	0.340697	0.35882	0.300483
Tb927.10.5040	chaperone protein DnaJ, putative	238	156	0	340	249	158	88	46.4661	23.9128	0	49.6775	47.2559	34.5515	19.9225	0	0.377819	0.359402	0.262779	0.15152	0.354086	0.343588	0.302326
Tb927.10.5060	Protein of unknown function (DUF3592), putative	467	640	0	587	488	325	339	132.489	142.557	0	124.63	134.58	103.275	111.523	0	0.343821	0.37127	0.284909	0.307663	0.353191	0.374154	0.272655
Tb927.10.5070	ribonuclease H, putative	127	116	143	199	168	80	80	19.4429	13.9432	17.9387	22.7998	25.0014	13.7182	14.202	0.291594	0.370612	0.406398	0.22299	0.230854	0.357066	0.385742	0.257192		late G1	S
Tb927.10.5080	GPI transamidase component Tta2	865	935	2332	1546	1073	699	898	87.3998	74.1741	193.073	116.903	105.388	79.1083	105.214	0.640588	0.387867	0.349663	0.26247	0.349085	0.395347	0.338164	0.266489
Tb927.10.5090	Enriched in surface-labeled proteome protein 18	128	94	0	147	115	77	103	37.9133	21.8603	0	32.5852	33.1113	25.546	35.377	0	0.357127	0.362894	0.279979	0.387725	0.324459	0.376231	0.29931
Tb927.10.510	Present in the outer mitochondrial membrane proteome 19	299	316	8	295	269	249	70	31.6925	26.2977	0.694821	23.4007	27.7162	29.5621	8.6037	0.00861217	0.290047	0.343537	0.366416	0.106641	0.291036	0.337878	0.371086
Tb927.10.5110	KREPA4	1175	908	2130	1434	1320	1099	377	254.891	154.65	378.612	232.802	278.348	267.033	94.8333	0.486533	0.299161	0.357689	0.343149	0.121865	0.298317	0.355526	0.346157
Tb927.10.5120	KREPA6	136	243	1254	261	214	126	149	25.6422	35.9723	193.736	36.828	39.2217	26.6095	32.5765	1.88718	0.35874	0.382058	0.259202	0.317327	0.394124	0.335865	0.27001
Tb927.10.5130	Protein C21orf2 homolog, putative	538	786	567	1068	759	709	441	109.389	125.476	94.4652	162.511	150.013	161.468	103.976	0.199297	0.342856	0.316488	0.340656	0.219361	0.323131	0.324625	0.352243
Tb927.10.5140	Mitogen-activated protein kinase 6	1349	1483	653	1528	767	910	687	49.5323	42.7527	19.6466	41.9876	27.3759	37.4255	29.2506	0.183976	0.393182	0.256355	0.350462	0.273911	0.401152	0.254846	0.344002				yes
Tb927.10.5150	zinc finger protein family member, putative	351	447	1080	855	310	376	380	25.802	25.7988	65.0529	47.0362	22.1515	30.9588	32.3915	0.649577	0.469674	0.221191	0.309135	0.323441	0.440258	0.235815	0.323927
Tb927.10.5170	XPC-binding domain containing protein, putative	282	508	132	449	351	340	299	12.5558	17.7585	4.81578	14.9611	15.1914	16.956	15.4372	0.102227	0.317587	0.322477	0.359936	0.327694	0.326621	0.315534	0.357845
Tb927.10.5180	TPR-repeat-containing chaperone protein DNAJ, putative	353	913	510	405	280	376	267	15.0033	30.4669	17.7615	12.8821	11.5682	17.8999	13.1591	0.419396	0.304181	0.273156	0.422663	0.31072	0.29902	0.283771	0.417208
Tb927.10.5190	Kinesin associated protein, putative	435	961	542	1025	514	554	207	20.1898	35.0198	20.613	35.6032	23.1901	28.8007	11.1408	0.235324	0.406456	0.264746	0.328798	0.127187	0.400621	0.27083	0.328549
Tb927.10.520	Mitochondrial ATP synthase subunit, putative	1297	1366	2283	1461	1140	1087	1066	124.141	102.653	179.052	104.652	106.066	116.535	118.314	0.547137	0.319789	0.324111	0.3561	0.361536	0.336522	0.313554	0.349923
Tb927.10.5200	hypothetical protein, conserved	47	44	25	56	32	24	33	5.80133	4.26411	2.52853	5.17296	3.83952	3.31811	4.72331	0.205061	0.419522	0.311381	0.269096	0.383056	0.441415	0.267996	0.290589
Tb927.10.5210	TFIIH basal transcription factor subunit	316	452	300	483	335	196	202	34.3157	38.5382	26.6947	39.2531	35.3629	23.8404	25.4366	0.271132	0.398686	0.359173	0.242141	0.258354	0.411227	0.344418	0.244355
Tb927.10.5220	hypothetical protein, conserved	1316	1579	619	1542	1319	1102	1225	148.505	139.899	57.2367	130.224	144.687	139.29	160.297	0.138186	0.314399	0.349315	0.336285	0.387003	0.314131	0.348392	0.337477
Tb927.10.5230	ADP-ribosylation factor-like protein 13, putative	318	447	1866	481	358	349	285	43.4128	47.912	208.737	49.1425	47.5084	53.3662	45.1168	1.39142	0.327579	0.316687	0.355734	0.300744	0.324194	0.337042	0.338764
Tb927.10.5240	cAMP binding protein, putative	3064	3278	2495	1559	1090	1377	9498	97.1413	81.5963	64.8162	36.9898	33.5922	48.899	349.18	0.542481	0.309588	0.281151	0.409261	2.92248	0.310806	0.271671	0.417522	3e
Tb927.10.5250	zinc finger protein family member, putative	749	1169	737	1179	800	806	1234	21.2726	26.0674	17.1515	25.0595	22.0864	25.6403	40.6401	0.235643	0.344289	0.303442	0.352269	0.55835	0.343418	0.305755	0.350827
Tb927.10.5260	C2 domain containing protein, putative	1594	1325	1	559	612	487	5502	82.6919	53.968	0.0425081	21.7024	30.8619	28.2979	330.977	0.000525687	0.268387	0.381661	0.349952	4.0931	0.295066	0.343599	0.361335	3e	late G1		yes
Tb927.10.5270	mitogen-activated protein kinase kinase 5	603	488	39	629	568	435	96	65.404	41.5579	3.46617	51.0574	59.8869	52.8478	12.0743	0.021162	0.311721	0.365628	0.322651	0.073717	0.32153	0.35657	0.3219
Tb927.10.5280	pre-mRNA splicing factor ATP-dependent RNA helicase, putative	1111	1134	1520	1069	1097	874	842	75.4107	60.4335	84.5396	54.3022	72.3806	66.4478	66.2725	0.437733	0.281168	0.374775	0.344056	0.343148	0.288837	0.36175	0.349413
Tb927.10.5290	NFU3 iron-sulfur cluster scaffold homolog, mitochondrial	179	162	166	234	130	134	79	34.1038	24.2332	25.9152	33.3646	24.0763	28.596	17.4534	0.301211	0.387795	0.279837	0.332369	0.202859	0.394069	0.269466	0.336465
Tb927.10.530	Plasma-membrane choline transporter, putative	1346	1704	2119	1933	1664	1171	1317	104.844	104.212	135.247	112.682	125.994	102.166	118.957	0.396804	0.330598	0.369656	0.299747	0.349008	0.344458	0.356595	0.298946
Tb927.10.5300	eukaryotic translation initiation factor 6 (eIF-6), putative	244	193	197	279	243	175	201	48.3656	30.0366	31.9971	41.3878	46.822	38.854	46.2004	0.251819	0.325725	0.368492	0.305783	0.3636	0.314579	0.344557	0.340865				yes
Tb927.10.5310	AMP-activated kinase, alpha 1	361	655	2	543	631	411	473	25.8057	36.7618	0.117148	29.0489	43.8465	32.908	39.2078	0.00110723	0.274556	0.414415	0.311029	0.370572	0.278778	0.388383	0.332839
Tb927.10.5320	RNA editing endoribonuclease	942	1388	27	1252	818	807	809	63.4886	73.4481	1.4911	63.1495	53.5914	60.9213	63.226	0.00839289	0.355447	0.301648	0.342905	0.355878	0.358898	0.307096	0.334006
Tb927.10.5350	dynein heavy chain, putative	1348	1464	8	685	849	863	3685	19.604	16.7163	0.0953326	7.45531	12.0021	14.0577	62.1432	0.00284446	0.222446	0.35811	0.419444	1.85418	0.227989	0.344992	0.427019	3e
Tb927.10.5370	40S ribosomal protein S10, putative	58	44	5	36	31	12	47	17.1236	10.1992	1.20958	7.9541	8.89664	3.96825	16.0904	0.0580999	0.38206	0.427333	0.190607	0.772873	0.411016	0.347627	0.241357		early G1
Tb927.10.5380	intraflagellar transport protein 122	984	944	188	548	468	482	2915	45.6475	34.3827	7.14623	19.0249	21.104	25.0449	156.806	0.109649	0.291911	0.323811	0.384278	2.40597	0.292406	0.312151	0.395443	S4
Tb927.10.5390	hypothetical protein, conserved	1105	1231	1744	1728	1350	998	947	43.864	38.3664	56.7271	51.3347	52.0927	44.3739	43.5912	0.383807	0.347323	0.352451	0.300227	0.294931	0.358293	0.333674	0.308032
Tb927.10.540	ATP-dependent RNA helicase SUB2, putative	142	259	501	130	128	158	159	6.45863	9.24907	18.6719	4.42503	5.65925	8.04932	8.38593	1.02968	0.244024	0.312086	0.44389	0.462453	0.258226	0.288361	0.453413	S5
Tb927.10.5400	hypothetical protein, conserved	798	1002	0	1145	792	822	842	62.1322	61.2531	0	66.7176	59.9426	71.6863	76.0201	0	0.336369	0.302212	0.361419	0.383269	0.332995	0.299072	0.367933		G2M
Tb927.10.5420	hypothetical protein, conserved	1959	2266	5876	2342	2095	1976	1646	84.1084	76.3855	206.721	75.2511	87.4351	95.0259	81.9477	0.802139	0.291997	0.339274	0.368729	0.317982	0.310409	0.348176	0.341415
Tb927.10.5430	Flagellar C1a complex subunit C1a-32, putative	215	381	330	309	201	207	211	29.6412	41.2409	37.2794	31.8813	26.937	31.9652	33.732	0.41064	0.351179	0.296717	0.352104	0.371565	0.320843	0.260889	0.418269
Tb927.10.5440	RNA editing endoribonuclease	558	829	656	915	872	479	380	61.4407	71.6676	59.1866	75.3987	93.333	59.0755	48.5185	0.25981	0.330976	0.409702	0.259323	0.212981	0.331458	0.397492	0.27105
Tb927.10.5450	ISWI complex protein	1361	1610	3060	1787	1363	784	1464	64.9621	60.3357	119.68	63.8333	63.2404	41.9149	81.0299	0.708213	0.377737	0.374229	0.248034	0.479499	0.371294	0.379819	0.248887
Tb927.10.5470	hypothetical protein, conserved	167	362	0	581	285	251	87	14.5221	24.7154	0	37.8102	24.0909	24.4476	8.77271	0	0.437878	0.278996	0.283126	0.101596	0.464028	0.281725	0.254247
Tb927.10.5490	predicted HORMA domain protein	786	678	965	721	702	584	565	87.8237	59.4792	88.3515	60.29	76.247	73.0891	73.2049	0.421472	0.287607	0.363729	0.348664	0.349216	0.302295	0.358873	0.338832
Tb927.10.550	hypothetical protein, conserved	106	158	611	121	129	125	154	16.5347	19.3505	78.0959	14.1252	19.5603	21.8399	27.8556	1.40649	0.254392	0.352277	0.393331	0.501673	0.261515	0.331145	0.40734		late G1		yes
Tb927.10.5500	NADH-ubiquinone oxidoreductase complex I subunit, putative	1421	1591	2687	2181	1703	1274	1306	131.84	115.896	204.276	151.436	153.59	132.395	140.507	0.467001	0.346202	0.351127	0.302672	0.321216	0.339819	0.35033	0.309851
Tb927.10.5510	endonuclease/exonuclease/phosphatase, putative	365	385	61	462	306	255	415	33.5729	27.8037	4.59751	31.8023	27.3598	26.2716	44.2635	0.0538138	0.372245	0.320247	0.307508	0.518104	0.380454	0.301905	0.317641
Tb927.10.5520	AmmeMemoRadiSam system protein B, putative	996	1128	753	1353	1358	1112	592	88.6486	78.8257	54.9168	90.1221	117.492	110.858	61.0993	0.172438	0.282982	0.368924	0.348093	0.191851	0.289412	0.35813	0.352458
Tb927.10.5530	hypothetical protein, conserved	1527	2083	1877	2146	1424	1382	1244	102.802	110.102	103.544	108.122	93.1898	104.213	97.1145	0.338905	0.353889	0.305016	0.341095	0.317862	0.353064	0.301112	0.345825
Tb927.10.5540	hypothetical protein, conserved	431	496	833	581	455	454	408	49.4043	44.6391	78.2402	49.8407	50.6985	58.2899	54.2313	0.492606	0.313801	0.319202	0.366998	0.341444	0.301671	0.317735	0.380594		late G1
Tb927.10.5550	hypothetical protein, conserved	376	451	700	420	387	375	245	88.8933	83.7151	135.605	74.3107	88.9383	99.3031	67.166	0.516489	0.283032	0.338745	0.378222	0.25582	0.287719	0.346214	0.366067
Tb927.10.5560	GPI alpha-mannosyltransferase III	808	755	886	982	605	437	925	73.0254	53.5742	65.6136	66.4194	53.1514	44.2379	96.9408	0.40055	0.405469	0.324472	0.270058	0.591793	0.408329	0.314359	0.277311
Tb927.10.5570	hypothetical protein, conserved	518	862	986	918	578	591	517	107.366	140.279	167.461	142.397	116.456	137.207	124.26	0.422816	0.359534	0.294037	0.346429	0.31374	0.329935	0.314566	0.355499
Tb927.10.5580	hypothetical protein, conserved	836	1108	620	1084	947	879	830	84.7053	88.1435	51.4747	82.1968	93.272	99.7571	97.518	0.187027	0.298652	0.338893	0.362455	0.35432	0.299643	0.324511	0.375846
Tb927.10.5590	protein phosphatase 2C, putative	1583	1240	1915	1389	918	1330	734	127.292	78.2864	126.178	83.5876	71.756	119.79	68.4411	0.458608	0.303807	0.260804	0.435389	0.248756	0.311555	0.250496	0.437949
Tb927.10.5600	hypothetical protein, conserved	585	949	1462	909	468	414	753	50.1029	63.8145	102.601	58.2628	38.9627	39.7153	74.7832	0.749236	0.42546	0.284522	0.290018	0.546099	0.454736	0.276501	0.268764
Tb927.10.5610	40S ribosomal protein S9, putative	144	130	0	115	136	81	63	40.4737	28.688	0	24.1896	37.1574	25.5003	20.533	0	0.27853	0.427848	0.293622	0.236427	0.278242	0.403123	0.318635
Tb927.10.5620	fructose-bisphosphate aldolase, glycosomal	132	75	1	232	50	29	200	14.623	6.52336	0.090774	19.2341	5.38431	3.59842	25.6919	0.00321701	0.681654	0.190819	0.127527	0.910515	0.708299	0.176578	0.115123	2d	early G1
Tb927.10.5630	hypothetical protein, conserved	969	1158	358	1263	1034	904	731	221.588	207.911	67.0815	216.146	229.847	231.548	193.839	0.0990073	0.319015	0.339238	0.341748	0.286092	0.322596	0.327398	0.350006
Tb927.10.5640	Gem-associated protein 2, putative	2045	1844	1195	2279	1862	1744	1489	144.76	102.485	69.314	120.731	128.124	138.278	122.223	0.179044	0.31186	0.330956	0.357183	0.315712	0.316014	0.324319	0.359667
Tb927.10.5650	hypothetical protein, conserved	697	633	605	856	684	554	628	151.561	108.07	107.798	139.3	144.58	134.932	158.35	0.257389	0.332607	0.345215	0.322178	0.378093	0.331607	0.335759	0.332635		late G1
Tb927.10.5660	heat shock protein, putative	511	759	876	808	458	562	531	86.9559	101.407	122.146	102.899	75.7601	107.119	104.779	0.427417	0.360066	0.265102	0.374832	0.366646	0.36819	0.252043	0.379767
Tb927.10.5670	N-acetyltransferase subunit Nat1, putative	969	1412	305	1445	1148	927	810	65.3084	74.7181	16.8439	72.8843	75.2114	69.9802	63.3042	0.0772387	0.334215	0.344886	0.320898	0.290285	0.333772	0.327524	0.338703
Tb927.10.5680	procyclin-associated gene 1 (PAG1) protein, putative	869	1059	434	1346	1181	876	489	131.706	126.017	53.8981	152.669	173.993	148.71	85.9403	0.113381	0.321157	0.366014	0.312828	0.180785	0.324079	0.359397	0.316524
Tb927.10.5690	procyclin-associated gene 2 (PAG2) protein, putative	190	301	453	370	312	268	152	29.5108	36.7063	57.6533	43.0081	47.1063	46.6244	27.3762	0.42163	0.314528	0.344499	0.340974	0.200208	0.346048	0.34546	0.308492
Tb927.10.570	Sec8 exocyst complex component specific domain containing protein, putative	1939	2257	2087	2301	2165	1994	1699	68.2293	62.3549	60.1746	60.5941	74.0538	78.5902	69.3248	0.282194	0.284162	0.347282	0.368556	0.325105	0.299873	0.340332	0.359796
Tb927.10.5700	Enriched in surface-labeled proteome protein 3	1148	1551	4516	1380	1062	916	1030	291.527	309.239	939.698	262.263	262.155	260.545	303.303	1.19712	0.334109	0.333971	0.33192	0.386391	0.331811	0.329536	0.338652
Tb927.10.5710	hypothetical protein, conserved	1747	2067	2264	2110	1588	1677	1804	451.211	419.154	479.139	407.841	398.689	485.144	540.289	0.370944	0.315746	0.308661	0.375593	0.418286	0.345725	0.311442	0.342834
Tb927.10.5720	hypothetical protein	400	397	407	415	330	282	495	143.25	111.628	119.434	111.225	114.88	113.119	205.562	0.352079	0.327881	0.338656	0.333463	0.605976	0.314473	0.33858	0.346946
Tb927.10.5730	hypothetical protein	526	569	161	684	497	531	389	160.784	136.557	40.3255	156.471	147.676	181.803	137.882	0.0829829	0.32199	0.303891	0.374119	0.283738	0.364933	0.301779	0.333288
Tb927.10.5740	Protein of unknown function (DUF778), putative	826	1258	171	1156	876	880	852	206.295	246.681	34.9947	216.066	212.671	246.173	246.746	0.0518508	0.32014	0.31511	0.364749	0.365598	0.301391	0.323541	0.375069
Tb927.10.5750	Extradiol ring-cleavage dioxygenase, putative	1186	1879	1803	1875	1275	1329	788	151.863	188.903	189.173	179.675	158.699	190.608	117.002	0.357617	0.339662	0.300008	0.36033	0.221184	0.351104	0.298594	0.350301
Tb927.10.5760	adenylate kinase, putative	139	377	1	411	172	155	389	30.3708	64.6739	0.179036	67.2054	36.5314	37.9336	98.5583	0.00126375	0.474379	0.257862	0.267759	0.695688	0.492972	0.263291	0.243737
Tb927.10.5770	Valosin-containing protein	64	91	2	89	69	66	206	4.24724	4.74148	0.108756	4.42015	4.45115	4.90592	15.8524	0.00789391	0.32083	0.32308	0.356089	1.15063	0.322759	0.318982	0.358259
Tb927.10.5780	amino acid tansporter, putative	733	1154	256	1044	814	791	283	67.9032	83.9341	19.4323	72.3782	73.3006	82.0755	30.4001	0.0853213	0.317791	0.321841	0.360368	0.133478	0.320246	0.301	0.378754			G1
Tb927.10.5790	hypothetical protein, conserved	397	459	1369	528	317	295	193	38.7127	35.1416	109.387	38.5317	30.0482	32.2207	21.8234	1.08518	0.382256	0.298096	0.319648	0.216501	0.392102	0.288624	0.319274
Tb927.10.580	hypothetical protein, conserved	94	233	0	247	145	146	146	15.7595	30.6702	0	30.9907	23.6308	27.4168	28.3837	0	0.377759	0.288046	0.334195	0.345981	0.346871	0.325943	0.327187
Tb927.10.5800	hypothetical protein, conserved	4	4	289	22	9	7	1	1.4325	1.12471	84.8067	5.89628	3.1331	2.80791	0.415276	7.16437	0.498111	0.26468	0.237209	0.035082	0.612737	0.283984	0.103279
Tb927.10.5810	The ARF-like 2 binding protein BART, putative	411	835	209	673	578	306	363	30.9647	49.3922	12.9024	37.9456	42.3302	25.8224	31.7128	0.121608	0.357646	0.398972	0.243382	0.2989	0.377387	0.383996	0.238617
Tb927.10.5820	predicted RanGDP binding protein	756	765	717	1100	732	499	485	39.9495	31.7393	31.046	43.5014	37.6008	29.5352	29.7189	0.280611	0.393189	0.339856	0.266955	0.268616	0.410653	0.327516	0.261831			G2&M
Tb927.10.5830	hypothetical protein, conserved	783	666	423	1021	695	632	412	72.6463	48.5146	32.1581	70.8922	62.6806	65.6779	44.3253	0.161395	0.355794	0.314582	0.329624	0.22246	0.359676	0.29299	0.347334
Tb927.10.5840	translation elongation factor 1-beta, putative	14	3	1257	41	51	38	0	2.25752	0.379815	166.088	4.94776	7.99413	6.86338	0	8.38603	0.249821	0.403636	0.346543	0	0.310448	0.369983	0.319569
Tb927.10.5850	N-terminal region of Chorein, a TM vesicle-mediated sorter, putative	8837	11626	7696	11522	10793	9146	7778	110.406	114.042	78.7862	107.73	131.077	127.988	112.683	0.214796	0.293706	0.357358	0.348936	0.307209	0.299363	0.34789	0.352747
Tb927.10.5860	hypothetical protein, conserved	363	364	727	531	470	368	361	76.8178	60.4788	126.063	84.0951	96.6829	87.2275	88.5859	0.470374	0.313781	0.36075	0.325469	0.330538	0.330043	0.341582	0.328375
Tb927.10.5870	Flagellum attachment zone protein 25	574	745	1	907	717	718	527	47.9617	48.8748	0.0684669	56.7167	58.237	67.1982	51.0618	0.000375878	0.31137	0.319717	0.368913	0.280325	0.314367	0.313884	0.371749				yes
Tb927.10.5880	Proteophosphoglycan, putative	778	1017	537	1132	1064	787	670	35.5552	36.4914	20.1093	38.7161	47.2675	40.2855	35.5059	0.159257	0.306616	0.374339	0.319045	0.281193	0.287427	0.376416	0.336157		early G1		yes
Tb927.10.5890	Galactose oxidase, central domain containing protein, putative	410	403	1048	312	402	422	225	26.7301	20.6285	55.9856	15.2227	25.4765	30.8163	17.0099	0.782845	0.212859	0.356238	0.430903	0.237849	0.211407	0.354704	0.433889		G2M
Tb927.10.590	hypothetical protein, conserved	771	1098	636	1089	980	804	872	63.574	71.0843	42.9714	67.2007	78.5503	74.256	83.3766	0.195318	0.305448	0.357035	0.337516	0.378972	0.32153	0.331575	0.346895
Tb927.10.5900	hypothetical protein, conserved	1200	1158	137	1491	1531	1126	1096	137.726	104.35	12.8841	128.066	170.808	144.752	145.864	0.0290427	0.288681	0.385027	0.326293	0.3288	0.302011	0.361327	0.336662
Tb927.10.5910	Basal body protein	752	1151	4197	1046	853	592	404	53.5872	64.3969	245.064	55.7822	59.0866	47.2515	33.3831	1.51162	0.344079	0.364461	0.291459	0.205916	0.33853	0.36951	0.29196				yes
Tb927.10.5920	hypothetical protein, conserved	2274	2516	999	3116	1873	1812	1612	136.087	118.218	48.988	139.555	108.959	121.461	111.865	0.132409	0.377202	0.294503	0.328295	0.302359	0.367096	0.295883	0.337022
Tb927.10.5940	NEK family Serine/threonine-protein kinase, putative	1926	1994	1747	2829	2091	1797	1372	201.907	164.122	150.067	221.947	213.081	211.005	166.783	0.23229	0.343553	0.32983	0.326617	0.258164	0.333579	0.329065	0.337356
Tb927.10.5950	Serine/threonine-protein kinase NEK17, putative	553	521	488	829	589	542	359	66.5835	49.2521	48.1458	74.6993	68.9371	73.0955	50.1231	0.222145	0.344662	0.318075	0.337262	0.231268	0.34152	0.311564	0.346915
Tb927.10.5960	engulfment and cell motility domain 2, putative	108	92	0	87	54	52	1	13.6461	9.12683	0	8.22671	6.63248	7.35935	0.146517	0	0.370263	0.298511	0.331226	0.00659436	0.392293	0.277988	0.329719		late G1
Tb927.10.5970	predicted zinc finger protein	717	891	1632	929	776	669	710	48.7951	47.6081	91.0069	47.3144	51.3352	50.9957	56.0296	0.608151	0.316177	0.343046	0.340777	0.374416	0.308313	0.335774	0.355913
Tb927.10.5980	leucine-rich repeat protein (LRRP), putative	591	785	699	738	461	455	724	45.4693	47.4183	44.0662	42.4921	34.4769	39.2096	64.5909	0.379297	0.365748	0.296758	0.337494	0.555962	0.376371	0.279822	0.343807
Tb927.10.5990	Centrosomal protein of 57 kDa, putative	164	201	216	258	291	238	145	17.8629	17.1889	19.2778	21.0304	30.8104	29.0358	18.3137	0.238361	0.260031	0.380955	0.359014	0.226441	0.260049	0.38233	0.357621				yes
Tb927.10.600	Mitochondrial ribosomal protein L29	1253	1501	79	1572	1397	1101	1150	126.745	119.208	6.54791	119.001	137.363	124.743	134.89	0.0171813	0.312251	0.360432	0.327317	0.353941	0.321715	0.351101	0.327185
Tb927.10.6000	hypothetical protein, conserved	645	746	1963	867	684	530	804	19.0272	17.2782	47.4496	19.1406	19.6141	17.5122	27.5025	0.843296	0.340175	0.34859	0.311235	0.488788	0.342804	0.341162	0.316035
Tb927.10.6010	Cohesin subunit SCC3, putative	1022	1068	1623	1276	1013	892	1216	50.1388	41.1378	65.2439	46.8484	48.3092	49.0161	69.1766	0.452536	0.324944	0.335076	0.339979	0.479814	0.330603	0.326098	0.343299		late G1	early S
Tb927.10.6020	hypothetical protein, conserved	150	166	971	218	85	111	169	47.4484	41.2273	251.679	51.6069	26.1364	39.3282	61.9897	2.14979	0.440815	0.223252	0.335933	0.529503	0.40478	0.229717	0.365503				yes
Tb927.10.6030	proteasome subunit alpha type-1, putative	156	116	0	55	50	69	53	26.2024	15.2975	0	6.91354	8.16364	12.9812	10.3227	0	0.246398	0.290951	0.462651	0.367902	0.24011	0.274233	0.485657
Tb927.10.6050	clathrin heavy chain	140	41	58	69	117	60	35	4.30843	0.990651	1.46257	1.58913	3.50004	2.0682	1.249	0.204344	0.222028	0.489012	0.28896	0.174505	0.245234	0.493193	0.261573
Tb927.10.6060	universal minicircle sequence binding protein 2	46	69	0	59	14	23	8	12.0349	14.1735	0	11.552	3.56047	6.74002	2.42703	0	0.528635	0.162932	0.308433	0.111064	0.599319	0.0911811	0.3095			G2&M
Tb927.10.6070	universal minicircle sequence binding protein 1	164	151	428	153	162	123	124	28.7982	20.8183	61.5834	20.1064	27.6525	24.1923	25.2491	0.855905	0.279445	0.384323	0.336232	0.35092	0.283035	0.367555	0.34941			G2&M
Tb927.10.6090	tRNA pseudouridine synthase A, putative	669	1067	2029	1149	697	768	463	58.064	72.7096	144.298	74.6314	58.8045	74.6608	46.5977	0.693418	0.358638	0.282582	0.358779	0.223923	0.330957	0.327973	0.34107
Tb927.10.610	hypothetical protein, conserved	841	1171	2295	1173	1092	843	717	68.1088	74.4578	152.296	71.0928	85.9659	76.4689	67.3331	0.652152	0.30443	0.368119	0.327451	0.28833	0.305711	0.352918	0.341371
Tb927.10.6100	Protein of unknown function (DUF2419), putative	510	527	768	780	647	441	442	61.4876	49.8855	75.8711	70.3774	75.8261	59.5534	61.7934	0.368742	0.342042	0.368523	0.289436	0.300322	0.341204	0.365517	0.293279
Tb927.10.6110	hypothetical protein, conserved	381	583	1	397	410	266	519	30.1166	36.1823	0.0647708	23.4851	31.5037	23.5512	47.572	0.000824684	0.299021	0.401117	0.299862	0.605703	0.313645	0.383835	0.30252		G2M
Tb927.10.6120	Peptidase M76 family, putative	575	710	1339	558	563	384	505	102.657	99.5236	195.884	74.555	97.7072	76.7897	104.548	0.78652	0.299355	0.392317	0.308328	0.419783	0.28472	0.413163	0.302117
Tb927.10.6130	hypothetical protein, conserved	561	609	291	857	540	365	609	74.2964	63.324	31.5788	84.9389	69.5177	54.1437	93.5243	0.151384	0.407185	0.333258	0.259557	0.448342	0.406407	0.341805	0.251789
Tb927.10.6140	phosphatidylinositolN- acetylglucosaminyltransferase subunit c, putative	425	558	649	738	530	330	465	48.2595	49.7479	60.386	62.715	58.5015	41.9719	61.2279	0.370039	0.384311	0.35849	0.257199	0.375198	0.388071	0.349051	0.262878
Tb927.10.6150	neurobeachin/beige protein, putative	3647	5163	3008	5261	3913	3307	3113	65.902	73.2506	44.5388	71.1463	68.7337	66.9341	65.2295	0.215357	0.344011	0.332345	0.323644	0.315402	0.353064	0.327127	0.319809
Tb927.10.6160	Sec34-like family, putative	1079	1570	109	1211	1251	936	1390	75.7299	86.5151	6.2686	63.6079	85.3493	73.5821	113.126	0.0281685	0.285828	0.383525	0.330648	0.508342	0.305763	0.379761	0.314475
Tb927.10.6170	hypothetical protein, conserved	2008	2856	4565	2453	2222	1853	1397	65.2688	72.8863	121.585	59.6706	70.2073	67.4633	52.6551	0.616116	0.302373	0.355766	0.341861	0.266823	0.308818	0.346787	0.344395
Tb927.10.6180	FLA1-like protein	697	578	2347	939	661	599	388	76.2832	49.6673	210.478	76.91	70.3225	73.43	49.2414	0.953846	0.348541	0.318688	0.332771	0.223152	0.33305	0.316076	0.350875
Tb927.10.6190	aldehyde dehydrogenase, putative	1181	1448	5682	1815	1044	1152	358	122.184	117.62	481.686	140.528	104.994	133.496	42.9488	1.27088	0.370769	0.277015	0.352216	0.113316	0.361477	0.284765	0.353758
Tb927.10.620	hypothetical protein, conserved	1127	1729	1715	1489	1449	1105	1353	67.9378	81.8331	84.7129	67.1743	84.9088	74.6105	94.5775	0.373689	0.296322	0.374553	0.329125	0.417204	0.298252	0.368966	0.332782
Tb927.10.6200	hypothetical protein, conserved	166	132	1	47	48	106	16	40.7304	25.4291	0.201052	8.63037	11.4485	29.1318	4.55232	0.00408554	0.175376	0.232643	0.591981	0.0925069	0.184139	0.214681	0.60118
Tb927.10.6210	TPR repeat, putative	1253	1245	136	1352	1328	921	676	78.8857	61.5408	7.01591	63.7008	81.2722	64.9467	49.351	0.0334219	0.303453	0.387158	0.309388	0.235095	0.304594	0.375786	0.31962
Tb927.10.6220	5'-3' exoribonuclease D	768	937	1445	1118	968	764	601	48.2844	46.2521	74.4408	52.6027	59.1585	53.8008	43.8149	0.449624	0.317722	0.357319	0.324959	0.264643	0.316957	0.336771	0.346272
Tb927.10.6230	MORN repeat containing protein	2035	1962	1415	2086	2053	1785	2612	120.043	90.8697	68.3956	92.0893	117.723	117.94	178.669	0.208681	0.280972	0.359182	0.359846	0.545135	0.28803	0.341668	0.370302				yes
Tb927.10.6240	ras-like small GTPase, putative	880	640	1015	1279	1011	669	527	130.968	74.784	123.779	142.454	146.262	111.522	90.9485	0.309264	0.355924	0.365438	0.278639	0.227237	0.351177	0.362927	0.285896				yes
Tb927.10.6250	hypothetical protein, conserved	1268	1134	717	1589	1260	1027	899	109.062	76.5797	50.5325	102.282	105.347	98.9407	89.6636	0.164832	0.333634	0.343631	0.322735	0.292474	0.342026	0.336968	0.321006
Tb927.10.6260	ATP-dependent DEAD/H RNA helicase, putative	122	254	118	132	120	117	128	11.6648	19.0677	9.24479	9.44523	11.1531	12.5301	14.1915	0.279059	0.28511	0.336663	0.378228	0.42838	0.318977	0.32406	0.356963
Tb927.10.630	hypothetical protein, conserved	418	752	902	626	376	474	369	35.9016	50.7109	63.4807	40.2377	31.3922	45.6001	36.7507	0.541505	0.343237	0.267783	0.38898	0.313493	0.346493	0.270112	0.383396
Tb927.10.6300	Mitochondrial ribosomal protein S5	250	424	1327	397	339	315	218	30.9634	41.2307	134.672	36.7976	40.8136	43.6988	31.3089	1.11015	0.303336	0.33644	0.360224	0.25809	0.290679	0.333871	0.37545
Tb927.10.6310	major vault protein, putative	649	714	194	974	833	752	410	43.531	37.6009	10.6624	48.8916	54.312	56.4966	31.889	0.0667649	0.306146	0.340087	0.353767	0.19968	0.310311	0.3327	0.356989
Tb927.10.6320	CBF/Mak21 family, putative	760	1072	785	992	700	554	683	72.1342	79.8856	61.0513	70.4629	64.5836	58.8963	75.171	0.31479	0.363318	0.333004	0.303679	0.387594	0.356497	0.33901	0.304492
Tb927.10.6330	kinetoplastid kinetochore protein 1	835	704	1	244	387	562	1550	25.2516	16.7156	0.0247799	5.52221	11.3765	19.0366	54.3545	0.00068957	0.153671	0.316584	0.529746	1.51257	0.152094	0.297963	0.549943	5d	S phase	high G2&M	yes
Tb927.10.6340	hypothetical protein, conserved	519	511	310	563	488	365	1450	49.3374	38.1396	24.1473	40.0533	45.0947	38.8644	159.838	0.194717	0.322978	0.363631	0.313391	1.28888	0.334615	0.340568	0.324818
Tb927.10.6350	trypanin	261	257	1	127	34	62	1018	33.7773	26.1134	0.106043	12.3001	4.27721	8.98725	152.769	0.00414805	0.481139	0.16731	0.351551	5.9758	0.495698	0.151611	0.352692	S4
Tb927.10.6360	FAZ-tip-localizing protein required for cytokinesis	1663	1567	2624	1819	1772	1407	989	201.973	149.423	261.134	165.331	209.2	191.402	139.284	0.461421	0.292139	0.369655	0.338206	0.246113	0.292469	0.355137	0.352394
Tb927.10.6370	60S ribosomal proteins L37, putative	104	20	0	73	93	33	0	48.7938	7.36729	0	25.6316	42.4142	17.3419	0	0	0.300179	0.496725	0.203096	0	0.337475	0.456219	0.206306
Tb927.10.6380	ring finger containing protein	979	975	1687	1306	806	682	636	112.008	87.5823	158.153	111.823	89.6391	87.3978	84.3772	0.54751	0.387118	0.310321	0.302562	0.292105	0.37778	0.312671	0.30955
Tb927.10.6390	hypothetical protein, conserved	516	702	145	600	437	358	271	90.961	97.1602	20.9445	79.1549	74.883	70.6869	55.3958	0.0932009	0.35223	0.333221	0.314549	0.246505	0.352593	0.323725	0.323682
Tb927.10.640	arginine N-methyltransferase, type II	1888	2210	1161	2178	2058	1785	2121	123.711	113.696	62.3356	106.803	131.084	131.007	161.157	0.16898	0.289523	0.355342	0.355135	0.436865	0.298779	0.341604	0.359617			G1
Tb927.10.6410	DNA mismatch repair protein MSH6	2199	3369	1934	3407	2995	2546	2067	105.739	127.191	76.2017	122.604	139.992	137.126	115.253	0.190637	0.306723	0.350224	0.343053	0.288334	0.298331	0.34511	0.356559			early S
Tb927.10.6420	hypothetical protein	591	839	1206	928	644	383	482	42.7009	47.5947	71.3995	50.1787	45.2306	30.9955	40.3831	0.564848	0.396968	0.357824	0.245208	0.319474	0.40012	0.348031	0.251849
Tb927.10.6430	hypothetical protein	287	287	264	330	270	175	191	27.5571	21.6361	20.7708	23.713	25.2006	18.8209	21.266	0.30665	0.350087	0.37205	0.277862	0.313962	0.370426	0.369168	0.260406
Tb927.10.6440	phosphomannomutase	633	938	791	973	842	771	830	120.983	140.756	123.878	139.172	156.433	165.053	183.95	0.268915	0.302116	0.339585	0.358298	0.39932	0.312374	0.335799	0.351827
Tb927.10.6450	2OG-Fe(II) oxygenase superfamily, putative	391	257	0	511	217	244	28	76.1734	39.3103	0	74.5021	41.0944	53.2435	6.32538	0	0.441258	0.243393	0.315349	0.0374638	0.457619	0.225386	0.316995
Tb927.10.6460	protein phosphatase 2B, putative	587	893	1	704	405	503	475	84.5883	101.034	0.118078	75.9216	56.7314	81.1877	79.3721	0.000552178	0.355038	0.265298	0.379664	0.371174	0.375315	0.247794	0.376891
Tb927.10.6470	hypothetical protein	696	717	609	862	615	481	335	40.2459	32.552	28.8554	37.3028	34.5688	31.1536	22.4626	0.280081	0.362074	0.335538	0.302388	0.21803	0.369333	0.325132	0.305535
Tb927.10.6480	hypothetical protein, conserved	363	431	140	574	540	213	117	42.6324	39.7426	13.4728	50.4506	61.6486	28.0197	15.9339	0.0961528	0.360055	0.439974	0.199971	0.113717	0.380677	0.425325	0.193997	S5			yes
Tb927.10.6490	KIAA1430 homologue, putative	264	315	62	337	218	174	159	56.7942	53.2055	10.9292	54.2564	45.5883	41.9276	39.6643	0.07709	0.382701	0.32156	0.295739	0.279775	0.39046	0.315328	0.294212
Tb927.10.650	Component of motile flagella 17	395	509	85	245	209	263	1921	61.1423	61.8598	10.7811	28.3813	31.4476	45.5985	344.805	0.10226	0.269202	0.298287	0.432511	3.27055	0.302368	0.280456	0.417176	3f
Tb927.10.6500	amino acid transporter, putative	1607	2274	2653	2002	1860	1828	1417	145.527	161.683	196.863	135.679	163.734	185.419	148.799	0.406043	0.279848	0.337712	0.38244	0.306909	0.295442	0.328426	0.376132		late G1
Tb927.10.6510	chaperonin HSP60, mitochondrial precursor	693	969	1047	1206	756	602	496	63.7424	69.9786	78.9114	83.0164	67.5949	62.0215	52.9029	0.371116	0.390421	0.317895	0.291684	0.248799	0.398569	0.30862	0.292811
Tb927.10.6520	hypothetical protein, conserved	897	1146	1	882	942	716	428	88.1319	88.4039	0.0805078	64.853	89.968	78.796	48.7626	0.000344615	0.277604	0.385109	0.337287	0.208729	0.275734	0.368969	0.355297		S phase
Tb927.10.6530	Dolichyl-P-Man:Man(5)GlcNAc(2)-PP-dolichyl alpha-1,3-mannosyltransferase	606	781	433	988	644	642	605	86.981	88.0135	50.9258	106.128	89.8534	103.214	100.695	0.170209	0.354712	0.300317	0.344971	0.336554	0.358612	0.286719	0.354669
Tb927.10.6540	kinetoplastid-specific phospho-protein phosphatase, putative	475	656	1044	715	666	454	398	40.0397	43.4157	72.1099	45.1049	54.5717	42.865	38.9029	0.505887	0.316433	0.382848	0.300719	0.272923	0.329563	0.359258	0.31118
Tb927.10.6550	Poly(ADP-ribose) polymerase and DNA-Ligase Zn-finger region/Zinc-finger (CX5CX6HX5H) motif containing protein, putative	130	220	0	208	108	56	60	29.505	39.2032	0	35.3294	23.8272	14.2361	15.7909	0	0.481375	0.324653	0.193971	0.215156	0.516455	0.301531	0.182014				yes
Tb927.10.6560	Protein of unknown function DUF72, putative	721	808	93	917	693	797	552	84.7872	74.6024	8.9614	80.7022	79.2182	104.979	75.2725	0.0338294	0.304652	0.29905	0.396298	0.284155	0.333473	0.265129	0.401399
Tb927.10.6570	TPR repeat, putative	390	535	55	544	439	336	217	65.2045	70.2284	7.53482	68.0664	71.3467	62.922	42.0702	0.0372393	0.336404	0.352617	0.310979	0.207924	0.328699	0.339618	0.331683
Tb927.10.6580	hypothetical protein	1103	1869	213	1899	1194	1019	797	50.1053	66.6598	7.9284	64.5586	52.7241	51.8481	41.9826	0.0468773	0.381708	0.311736	0.306556	0.248225	0.394202	0.308216	0.297582
Tb927.10.6590	hypothetical protein, conserved	572	1107	227	930	699	684	465	31.635	48.069	10.2872	38.4925	37.579	42.3719	29.8213	0.0868529	0.324986	0.317274	0.35774	0.251777	0.32462	0.315055	0.360324
Tb927.10.660	2-oxoisovalerate dehydrogenase alpha subunit, putative	435	549	333	551	464	541	403	56.0956	55.5851	35.187	53.1756	58.164	78.1425	60.2625	0.185701	0.280636	0.306963	0.4124	0.318038	0.320015	0.288185	0.3918
Tb927.10.6600	Kinetoplastid kinetochore protein 23	483	686	671	860	620	449	336	50.0559	55.8186	56.9808	66.7003	62.4593	52.1201	40.3785	0.314325	0.367942	0.344546	0.287512	0.222741	0.365018	0.341101	0.293881
Tb927.10.6610	chaperone protein DnaJ, putative	287	158	34	381	346	200	185	42.2974	18.2825	4.1059	42.0221	49.5684	33.0151	31.6159	0.0329512	0.337241	0.397802	0.264957	0.253728	0.356454	0.373178	0.270368
Tb927.10.6620	hypothetical protein, conserved	778	1128	2345	1032	752	710	1104	86.0298	97.932	212.476	85.4024	80.8321	87.9383	141.56	0.835951	0.336001	0.31802	0.345978	0.556944	0.342852	0.30948	0.347668
Tb927.10.6630	ATP-dependent RNA helicase DBP2A, putative	117	144	635	209	71	61	6	12.445	12.0259	55.3453	16.637	7.34115	7.26757	0.740053	1.77129	0.532458	0.234949	0.232594	0.0236849	0.575146	0.227219	0.197635				yes
Tb927.10.6640	transmembrane emp24 domain-containing protein	225	150	0	127	180	218	6	53.613	28.0624	0	22.6471	41.6924	58.1828	1.65783	0	0.184841	0.340284	0.474875	0.0135309	0.258641	0.308241	0.433118
Tb927.10.6650	G10 protein homologue, putative	567	613	72	754	704	654	553	58.9632	50.0501	6.1352	58.6801	71.1652	76.1774	66.6846	0.0297792	0.284823	0.345424	0.369753	0.323676	0.294299	0.332928	0.372773
Tb927.10.6680	member of the NOL1/NOP2/sun family of proteins	2679	2767	4686	2966	2832	2074	2116	188.463	152.83	270.119	156.152	193.662	163.423	172.613	0.526304	0.304249	0.377335	0.318417	0.336321	0.307597	0.368918	0.323485
Tb927.10.6690	protein tyrosine phosphatase 1	1875	1830	2863	2324	1858	1565	1567	249.958	191.541	312.741	231.858	240.773	233.685	242.235	0.442777	0.328264	0.340886	0.33085	0.342955	0.324637	0.32927	0.346093
Tb927.10.670	hypothetical protein, conserved	150	218	0	438	208	137	115	28.7597	32.8167	0	62.8474	38.7661	29.4214	25.5678	0	0.479623	0.295846	0.224531	0.195122	0.49551	0.292058	0.212431
Tb927.10.6700	Kinetochore interacting protein 3	794	895	94	846	1014	619	1032	74.8915	66.2798	7.26503	59.7177	92.9708	65.3962	112.874	0.0333129	0.273828	0.426306	0.299866	0.517569	0.285708	0.406387	0.307906
Tb927.10.6710	hypothetical protein, conserved	354	377	6	649	329	210	325	53.0764	44.3799	0.737135	72.8222	47.9503	35.267	56.5046	0.00472403	0.466691	0.307296	0.226013	0.362118	0.494493	0.283008	0.222498			G1
Tb927.10.6720	Plasma-membrane choline transporter, putative	997	1153	1311	1246	1197	866	710	89.9725	81.694	96.9427	84.1499	105.004	87.5352	74.2977	0.350367	0.304132	0.379502	0.316367	0.268524	0.315737	0.374372	0.309891
Tb927.10.6750	Plasma-membrane choline transporter, putative	1539	1799	1543	1675	1648	1255	961	136.844	125.593	112.422	111.461	142.443	124.992	99.086	0.296709	0.294173	0.375942	0.329884	0.261513	0.299896	0.367275	0.33283
Tb927.10.6770	BRCA1 C Terminus (BRCT) domain containing protein, putative	872	1381	1563	1301	952	897	779	113.335	140.924	166.457	126.545	120.276	130.584	117.405	0.441058	0.335303	0.318693	0.346004	0.311085	0.327755	0.31274	0.359505
Tb927.10.6780	vacuolar protein sorting-associated protein 45, putative	535	676	558	816	663	475	688	47.6876	47.3091	40.7552	54.433	57.4463	47.4237	71.1119	0.255835	0.341695	0.36061	0.297695	0.446394	0.351955	0.344115	0.30393
Tb927.10.6790	Gamma-tubulin complex component 3-like protein	2372	2722	3130	2818	2629	1779	3609	82.3485	74.1951	89.0395	73.2155	88.7214	69.1779	145.288	0.385261	0.316793	0.383885	0.299323	0.628641	0.330206	0.379656	0.290138
Tb927.10.680	Protein of unknown function (DUF971), putative	294	350	27	292	236	217	407	50.9364	47.6097	3.83303	37.8604	39.7457	42.1106	81.767	0.0320175	0.31625	0.331998	0.351752	0.683004	0.309769	0.299654	0.390578
Tb927.10.6800	developmentally regulated GTP-binding protein, putative	808	1261	132	1345	881	817	510	91.7499	112.423	12.2819	114.298	97.2449	103.912	67.1532	0.038934	0.362327	0.308269	0.329404	0.212877	0.35847	0.299088	0.342442
Tb927.10.6810	guanylate kinase, putative	125	149	21	142	99	207	53	12.2483	11.463	1.6861	10.413	9.42973	22.7189	6.02206	0.0396155	0.244657	0.221554	0.533788	0.14149	0.257883	0.215378	0.526739
Tb927.10.6820	hypothetical protein, conserved	594	567	2	786	818	469	411	106.573	79.8714	0.294029	105.537	142.663	94.2508	85.5079	0.0008586	0.308182	0.416594	0.275224	0.249694	0.324468	0.387328	0.288204
Tb927.10.6830	bardet-biedl syndrome 4 protein	388	317	897	538	451	319	129	39.6226	25.4165	75.0587	41.1163	44.7697	36.4881	15.2758	0.613354	0.335988	0.365843	0.298169	0.124828	0.335794	0.355917	0.308288
Tb927.10.6840	hypothetical protein, conserved	460	536	0	561	529	303	398	65.3025	59.7424	0	59.6013	73.0003	48.1798	65.5175	0	0.329687	0.403804	0.266509	0.362413	0.344006	0.392894	0.2631
Tb927.10.6850	Mitochondrial ribosomal protein S18, putative	787	1141	813	1022	917	841	933	132.433	150.748	112.101	128.704	149.999	158.514	182.056	0.256397	0.294372	0.343076	0.362552	0.416398	0.295955	0.338583	0.365462
Tb927.10.6860	endonuclease v	639	907	369	1166	804	588	469	80.5714	89.7911	38.1245	110.027	98.5446	83.0439	68.5733	0.130735	0.377302	0.337926	0.284772	0.23515	0.372345	0.336316	0.291339
Tb927.10.6870	short-chain dehydrogenase, putative	1168	1334	500	1341	940	933	1525	184.572	165.51	64.7426	158.589	144.393	165.141	279.444	0.138303	0.338776	0.308452	0.352772	0.596946	0.343772	0.29423	0.361999
Tb927.10.6880	glyceraldehyde 3-phosphate dehydrogenase, cytosolic	609	785	125	863	691	474	332	104.712	105.973	17.6111	111.048	115.492	91.2867	66.1941	0.0554109	0.349397	0.363381	0.287221	0.208271	0.343737	0.353394	0.302869
Tb927.10.690	palmitoyl acyltransferase 3, putative	310	397	237	533	425	367	253	52.9506	53.241	33.1707	68.133	70.5659	70.2143	50.1109	0.158778	0.326131	0.337776	0.336093	0.239865	0.322926	0.323277	0.353797
Tb927.10.6950	sterol 24-c-methyltransferase, putative	746	629	559	819	625	592	380	56.1803	37.1914	34.4949	46.1583	45.7533	49.9364	33.1842	0.243182	0.325407	0.322551	0.352042	0.233942	0.323879	0.317489	0.358632
Tb927.10.6960	hypothetical protein, conserved	699	635	2	694	569	631	305	115.379	82.2943	0.270506	85.7295	91.2975	116.662	58.3784	0.000921064	0.291906	0.310865	0.39723	0.198776	0.296469	0.297386	0.406145
Tb927.10.6970	serine peptidase, Clan SC, Family S9B	1697	1921	1965	2328	2099	1466	1488	117.694	104.604	111.669	120.831	141.508	113.883	119.668	0.296818	0.321169	0.37613	0.302701	0.318079	0.325212	0.366047	0.308741
Tb927.10.6980	caltractin, putative	1231	1558	2313	1458	1275	1319	814	396.298	393.801	610.15	351.271	398.998	475.618	303.872	0.497721	0.286544	0.325477	0.387979	0.247879	0.292402	0.31439	0.393208
Tb927.10.6990	hypothetical protein, conserved	719	898	247	1033	773	700	360	74.8557	73.4038	21.0713	80.4854	78.2298	81.629	43.4611	0.0876712	0.334876	0.325491	0.339634	0.180829	0.331067	0.323324	0.345609
Tb927.10.700	hypothetical protein, conserved	324	560	1715	377	372	356	355	43.6737	59.2665	189.425	38.031	48.7433	53.7496	55.4888	1.34799	0.270637	0.346868	0.382495	0.394871	0.294406	0.332697	0.372897		early G1
Tb927.10.7000	hypothetical protein, conserved	316	546	857	559	295	314	189	50.6407	68.6992	112.536	67.0418	45.9549	56.3628	35.1218	0.66448	0.395855	0.271345	0.3328	0.20738	0.381235	0.292829	0.325936		late G1
Tb927.10.7010	hypothetical protein, conserved	742	833	707	781	840	459	352	70.2788	61.9458	54.8703	55.3595	77.3386	48.6949	38.6603	0.302494	0.305191	0.426359	0.26845	0.21313	0.324121	0.406639	0.26924
Tb927.10.7020	acid phosphatase, putative	526	482	811	496	342	219	245	62.2997	44.8222	78.708	43.9646	39.3752	29.0533	33.6487	0.700292	0.391168	0.350335	0.258497	0.299384	0.399946	0.335189	0.264865
Tb927.10.7030	hypothetical protein, conserved	62	113	11	171	98	67	37	7.07561	10.125	1.02864	14.6046	10.8716	8.56441	4.89639	0.0302179	0.429034	0.319372	0.251594	0.14384	0.403799	0.326262	0.26994
Tb927.10.7040	hypothetical protein, conserved	749	838	1076	965	873	611	673	58.5178	51.404	68.8837	56.4228	66.3006	53.4685	60.9711	0.390958	0.320235	0.376298	0.303467	0.346049	0.32252	0.37074	0.30674
Tb927.10.7050	Chromatin assembly factor 1 subunit B	278	212	1	368	352	316	483	30.1892	18.0754	0.0889824	29.9072	37.1574	38.4365	60.8213	0.000843426	0.283477	0.3522	0.364323	0.576499	0.30317	0.324773	0.372057
Tb927.10.7060	Nucleoporin NUP96	2324	944	130	494	467	806	3202	130.237	41.5351	5.96951	20.7179	25.4397	50.5921	208.076	0.0617006	0.214139	0.262943	0.522918	2.15066	0.231895	0.259725	0.50838	S4
Tb927.10.7070	small nuclear RNA-activating protein	247	202	63	204	157	140	245	59.4796	38.1917	12.4311	36.764	36.7509	37.7615	68.4131	0.111714	0.330384	0.330267	0.339349	0.614804	0.348765	0.332067	0.319168
Tb927.10.7080	ATP-dependent DEAD/H RNA helicase, putative	573	524	923	781	702	472	580	47.5717	34.1563	62.7904	48.525	56.6536	43.8921	55.8373	0.421212	0.325517	0.380045	0.294438	0.374569	0.328646	0.368249	0.303105
Tb927.10.7090	Alternative oxidase, mitochondrial	191	684	315	465	180	150	337	8.90594	25.0408	12.0352	16.2263	8.1586	7.83408	18.2213	0.373545	0.503626	0.253223	0.243151	0.565544	0.452408	0.284355	0.263237	S5		G1
Tb927.10.7100	delta-4 fatty acid desaturase	423	664	867	804	440	434	367	43.0515	53.0594	72.3044	61.2385	43.5308	49.4752	43.3128	0.468764	0.397022	0.28222	0.320758	0.280806	0.401917	0.271737	0.326346
Tb927.10.7110	Myo-inositol 1-phosphate synthase	247	311	115	233	317	332	173	19.9856	19.7572	7.62457	14.109	24.9331	30.089	16.2319	0.110291	0.204091	0.360664	0.435246	0.234798	0.233537	0.338963	0.427501
Tb927.10.7120	hypothetical protein, conserved	286	408	0	342	273	171	525	41.8443	46.8681	0	37.4471	38.8267	28.0232	89.0702	0	0.359043	0.372271	0.268686	0.854006	0.383461	0.346918	0.269622		G2M
Tb927.10.7130	hypothetical protein, conserved	1108	1702	3744	1793	1273	1126	716	76.8738	92.7138	212.849	93.0979	85.8547	87.5039	57.6042	0.798814	0.349393	0.322209	0.328398	0.216186	0.365435	0.315914	0.318651
Tb927.10.7140	membrane-bound acid phosphatase 2	2165	2126	1659	2500	2059	1628	1625	212.141	163.56	133.202	183.328	196.119	178.678	184.639	0.23866	0.328471	0.351389	0.32014	0.330819	0.323793	0.340799	0.335409
Tb927.10.7150	hypothetical protein	505	666	799	612	501	427	488	289.251	299.505	374.997	262.335	278.944	273.944	324.12	0.459993	0.321795	0.34217	0.336035	0.397584	0.31084	0.330291	0.35887
Tb927.10.7160	procyclin-associated gene 1 (PAG1) protein, putative	1659	1484	2508	2241	1120	1074	762	158.706	111.462	196.595	160.439	104.15	115.08	84.5286	0.517805	0.422575	0.274319	0.303107	0.222637	0.42465	0.274452	0.300898
Tb927.10.7170	hypothetical protein	722	798	26	930	863	616	701	117.889	102.303	3.47863	113.643	136.976	112.66	132.727	0.00957566	0.312825	0.377056	0.310119	0.365358	0.30376	0.375384	0.320857
Tb927.10.7180	cysteine-rich, acidic integral membrane protein precursor	2951	4600	12628	4090	3170	2267	3426	149.752	183.276	525.091	155.327	156.372	128.856	201.601	1.19189	0.352571	0.354943	0.292486	0.457607	0.343742	0.369367	0.286891
Tb927.10.7190	D-tyrosyl-tRNA deacylase, putative	856	685	1561	1123	690	740	352	188.85	118.653	282.191	185.414	147.975	182.863	90.0508	0.546615	0.359155	0.286633	0.354212	0.174432	0.365283	0.288271	0.346446
Tb927.10.720	Flagellum attachment zone protein 24	2258	1885	1814	2276	1661	1635	2527	91.067	59.689	59.9476	68.6958	65.1184	73.8593	118.18	0.288663	0.330788	0.313561	0.355651	0.569067	0.322225	0.311091	0.366684
Tb927.10.7200	TPR repeat, putative	1106	1065	1876	944	967	962	878	63.2092	47.7882	87.8528	40.3755	53.7215	61.5816	58.1865	0.564322	0.259352	0.34508	0.395568	0.37376	0.27506	0.329037	0.395903
Tb927.10.7210	Flagellum attachment zone protein 17	157	186	77	288	190	160	265	38.1101	35.4487	15.3154	52.3184	44.8323	43.5022	74.5915	0.108888	0.371968	0.318744	0.309288	0.530323	0.372752	0.307547	0.319701
Tb927.10.7220	hypothetical protein, conserved	566	444	19	810	725	448	233	58.9267	36.2932	1.62087	63.1106	73.3721	52.2426	28.129	0.0085885	0.334405	0.388777	0.276818	0.149047	0.322829	0.368763	0.308408
Tb927.10.7230	Flagellar Member 1	2129	3059	3349	2852	2714	1831	2261	45.8065	51.6746	59.0424	45.9221	56.7621	44.1256	56.4098	0.40217	0.3128	0.386637	0.300563	0.384237	0.317001	0.378792	0.304207		S phase
Tb927.10.7240	kinetoplastid kinetochore protein 14	1106	1179	1595	1070	935	952	862	82.9132	69.395	97.9776	60.0307	68.136	79.9384	74.9338	0.470808	0.288463	0.327412	0.384125	0.360077	0.284534	0.323667	0.391799			G2&M
Tb927.10.7250	hypothetical protein, conserved	607	960	0	1092	723	544	438	65.4858	81.316	0	88.1662	75.8217	65.7367	54.7942	0	0.383791	0.330055	0.286154	0.238521	0.381974	0.315608	0.302418
Tb927.10.7270	hypothetical protein, conserved	1338	1729	444	1362	1158	1234	1294	117.079	118.786	31.835	89.1913	98.4985	120.946	131.299	0.103148	0.288986	0.319142	0.391872	0.425417	0.292494	0.30845	0.399056		late G1
Tb927.10.7280	pre-mRNA splicing factor ATP-dependent RNA helicase, putative	1341	1478	2156	1549	1272	1077	1875	72.7471	62.9517	95.837	62.8868	67.0765	65.4414	117.948	0.490454	0.321828	0.34327	0.334902	0.603608	0.319484	0.333508	0.347007
Tb927.10.7290	Flagellar Member 2	426	601	2060	567	483	461	452	21.4738	23.7859	85.0871	21.3896	23.667	26.0286	26.4204	1.19697	0.300901	0.332938	0.36616	0.371673	0.301316	0.323118	0.375566				yes
Tb927.10.730	ATP synthase, putative	1903	2123	1775	2345	1878	1519	1682	116.771	102.281	89.247	107.687	112.019	104.401	119.681	0.275363	0.332257	0.345623	0.32212	0.369265	0.329553	0.329798	0.340649
Tb927.10.7310	terminal uridylyltransferase 3, putative	745	1116	1003	1299	1018	697	649	50.0811	58.9018	55.248	65.3504	66.5216	52.4809	50.59	0.299686	0.354485	0.360838	0.284676	0.27442	0.380803	0.327346	0.291851
Tb927.10.7320	hypothetical protein, conserved	231	177	18	367	254	135	72	54.4708	32.7696	3.47794	64.7648	58.2213	35.6563	19.6873	0.0219231	0.408244	0.366997	0.224759	0.124099	0.423591	0.346284	0.230125
Tb927.10.7350	hypothetical protein, conserved	1336	1195	170	752	588	513	2115	42.3715	29.7565	4.41788	17.8487	18.1276	18.2236	77.7821	0.0815108	0.329312	0.334459	0.33623	1.4351	0.34379	0.317072	0.339137
Tb927.10.7360	ATP-binding cassette protein, putative	2635	2674	3977	2871	2752	2077	1468	177.264	141.237	219.226	144.542	179.964	156.504	114.516	0.455763	0.300497	0.374137	0.325366	0.238075	0.312326	0.37243	0.315244
Tb927.10.7370	hypothetical protein, conserved	1125	1137	0	1527	1189	887	1031	89.16	70.7496	0	90.5686	91.6001	78.7393	94.7498	0	0.347128	0.351082	0.301789	0.363154	0.347487	0.349714	0.302799
Tb927.10.7380	LSU ribosomal protein, mitochondrial, putative	374	408	142	443	282	271	327	42.8705	36.7192	13.3375	38.0025	31.422	34.7942	43.4648	0.127976	0.364642	0.3015	0.333858	0.417054	0.368325	0.291162	0.340513
Tb927.10.7390	PHF5-like protein, putative	22	39	21	30	17	29	10	10.0365	13.9692	7.85012	10.2424	7.53885	14.8186	5.29007	0.240802	0.314185	0.231254	0.454561	0.162273	0.318293	0.214956	0.466751
Tb927.10.740	structural maintenance of chromosome 4, putative	3290	3416	2941	3263	2595	2507	2800	132.512	108.025	97.0625	98.3551	101.6	113.1	130.773	0.310049	0.314178	0.324543	0.361279	0.417733	0.324139	0.327147	0.348713
Tb927.10.7400	predicted zinc finger protein	1563	1449	940	1781	1692	1379	773	164.9	120.026	81.2619	140.62	173.524	162.958	94.5678	0.170324	0.294738	0.363704	0.341559	0.198213	0.307029	0.349085	0.343886
Tb927.10.7410	succinyl-CoA ligase [GDP-forming] beta-chain, putative	826	1002	1754	1333	877	667	529	61.0901	58.1842	106.296	73.7806	63.0503	55.2544	45.3679	0.553381	0.384103	0.328241	0.287656	0.236186	0.396967	0.312481	0.290552
Tb927.10.7420	bromodomain factor 2 protein, putative	730	1072	1790	1110	778	748	609	153.409	176.876	308.233	174.571	158.93	176.068	148.405	0.60489	0.342586	0.31189	0.345524	0.291236	0.327117	0.315536	0.357347
Tb927.10.7430	GTP-binding protein, putative	1149	1597	717	1782	1180	974	1415	142.308	155.296	72.7655	165.172	142.065	135.119	203.22	0.164495	0.373392	0.321155	0.305454	0.459404	0.3803	0.328346	0.291354			G2&M
Tb927.10.7440	ATP-dependent RNA helicase MTR4	272	141	350	172	235	198	14	17.1482	6.97936	18.0807	8.1152	14.4017	13.9819	1.02348	0.495378	0.222342	0.394581	0.383078	0.0280415	0.24985	0.373746	0.376404
Tb927.10.7450	Ribosomal RNA processing protein 41A	194	117	0	166	100	195	155	43.9756	20.8229	0	28.1604	22.0347	49.5102	40.7422	0	0.282436	0.220998	0.496566	0.408626	0.279333	0.20244	0.518227
Tb927.10.7470	RNA-binding protein, putative	112	58	1	200	179	176	76	53.5152	21.7587	0.391522	71.5171	83.1397	94.1937	42.109	0.00157332	0.28739	0.334095	0.378515	0.169214	0.292249	0.318652	0.389099
Tb927.10.7480	hypothetical protein, conserved	258	486	1	305	337	285	244	73.081	108.085	0.232104	64.6555	92.7921	90.4232	80.145	0.00093639	0.260843	0.374357	0.3648	0.323334	0.277405	0.362305	0.36029
Tb927.10.7490	cullin 2, putative	471	401	61	587	400	267	140	39.7209	26.5515	4.21528	37.0474	32.791	25.2209	13.6908	0.0443436	0.389729	0.344954	0.265317	0.144024	0.382311	0.332958	0.284731
Tb927.10.750	hypothetical protein, conserved	343	563	204	350	289	218	458	43.7963	56.4414	21.3438	33.4451	35.8705	31.1781	67.8126	0.212389	0.332808	0.356943	0.310249	0.674795	0.344022	0.337989	0.317989
Tb927.10.7500	fibrillarin	264	314	315	515	339	281	184	43.3795	40.5094	42.412	63.3299	54.1473	51.7174	35.0591	0.25067	0.374302	0.32003	0.305668	0.207212	0.378631	0.292171	0.329199
Tb927.10.7510	chromatin binding protein, putative	821	1219	1	1015	990	655	706	90.84	105.897	0.0906633	84.0468	106.479	81.1756	90.5818	0.000333687	0.309335	0.391898	0.298767	0.333387	0.276964	0.391788	0.331248
Tb927.10.7520	folylpolyglutamate synthase, putative	1154	1597	2706	1996	1194	1223	896	124.203	134.952	238.645	160.771	124.919	147.436	111.825	0.550983	0.371188	0.288412	0.3404	0.25818	0.369929	0.289002	0.341069
Tb927.10.7530	hypothetical protein	76	43	2	133	62	36	0	16.4669	7.31498	0.35508	21.5661	13.0583	8.73678	0	0.00818889	0.497359	0.301152	0.201489	0	0.523688	0.257663	0.218649
Tb927.10.7540	VRR-NUC domain containing protein, putative	1680	2110	3769	2223	2037	1553	920	98.6854	97.3133	181.413	97.7246	116.314	102.18	62.6662	0.573694	0.309042	0.367828	0.323131	0.198174	0.321669	0.362293	0.316039
Tb927.10.7550	hypothetical protein, conserved	605	1033	1819	1115	664	649	645	65.6209	87.9698	161.666	90.5072	70.0087	78.8464	81.1239	0.675401	0.378118	0.29248	0.329402	0.338917	0.3822	0.289981	0.327818
Tb927.10.7560	methyltransferase domain containing protein, putative	535	871	139	670	635	588	1091	110.011	140.62	23.4204	103.104	126.926	135.428	260.141	0.0640848	0.282123	0.347307	0.37057	0.711819	0.287611	0.338527	0.373862
Tb927.10.7570	dihydrolipoamide acetyltransferase E2 subunit, putative	821	652	1137	862	742	772	446	106.936	66.6766	121.349	84.0249	93.9465	112.628	67.3623	0.417583	0.289143	0.323285	0.387572	0.231804	0.286025	0.309681	0.404294
Tb927.10.7580	Exportin-5, putative	2884	3401	4186	3602	3562	3030	2021	172.026	159.276	204.595	160.791	206.533	202.437	139.787	0.359089	0.282208	0.36249	0.355302	0.245343	0.296433	0.360909	0.342658
Tb927.10.7590	hypothetical protein, conserved	547	663	1631	777	750	586	647	106.337	101.194	259.805	113.041	141.727	127.598	145.849	0.679465	0.295636	0.370658	0.333706	0.381436	0.290603	0.376422	0.332975
Tb927.10.760	hypothetical protein, conserved	574	440	0	508	487	194	249	64.0177	38.5289	0	42.4007	52.7976	24.2348	32.2025	0	0.355016	0.442068	0.202916	0.269628	0.370359	0.428632	0.201009
Tb927.10.7600	Centrosomal protein POC5, putative	340	312	0	398	284	217	156	55.3168	39.8547	0	48.4599	44.9152	39.5447	29.431	0	0.36458	0.337912	0.297508	0.221419	0.378202	0.332397	0.289401				yes
Tb927.10.7610	NADH-ubiquinone oxidoreductase complex I subunit, putative	3488	4163	1480	3818	3496	2886	3072	124.84	116.985	43.4047	102.267	121.631	115.698	127.497	0.127813	0.301143	0.358165	0.340692	0.375439	0.308984	0.34364	0.347376
Tb927.10.7620	mitochondrial ATP-dependent zinc metallopeptidase, putative	396	572	1	436	382	230	287	34.568	39.2032	0.0715281	28.4831	32.4145	22.4883	29.0512	0.000857796	0.341581	0.388729	0.26969	0.348394	0.395831	0.349764	0.254404			G2&M
Tb927.10.7630	transportin2- like protein	1536	1192	3	1416	1061	967	1486	89.3307	54.4292	0.142965	61.6302	59.9821	62.9922	100.215	0.000774437	0.33385	0.324922	0.341228	0.542861	0.33244	0.318135	0.349424				yes
Tb927.10.7640	hypothetical protein	119	172	0	213	158	88	123	58.5549	66.4494	0	78.4362	75.5736	48.5008	70.1816	0	0.387319	0.373183	0.239498	0.346558	0.400365	0.354243	0.245392
Tb927.10.7650	hypothetical protein	814	872	900	1141	927	709	361	319.908	269.069	289.828	335.589	354.142	312.102	164.517	0.289298	0.334975	0.353494	0.311531	0.164216	0.346282	0.325546	0.328172
Tb927.10.7660	hypothetical protein	401	449	60	619	490	275	362	75.843	66.6751	9.29866	87.6159	90.0874	58.2578	79.393	0.0394076	0.371315	0.381789	0.246896	0.336466	0.358565	0.39197	0.249465
Tb927.10.7670	Protein of unknown function (DUF2962), putative	448	585	269	642	543	417	303	95.8104	98.2284	47.1395	102.752	112.884	99.8898	75.1415	0.1494	0.325654	0.357764	0.316582	0.238147	0.332619	0.342445	0.324937
Tb927.10.7680	GTPase activating protein, putative	223	255	217	440	314	271	109	25.3221	22.7342	20.1907	37.3911	34.6594	34.4678	14.3523	0.189552	0.35103	0.325384	0.323586	0.134741	0.359984	0.315821	0.324195
Tb927.10.7690	Component of motile flagella 4	1388	1650	567	1953	1505	971	979	113.778	106.194	38.0846	119.81	119.923	89.1535	93.058	0.115799	0.364289	0.364633	0.271077	0.282949	0.378469	0.347025	0.274506
Tb927.10.770	RF-1 domain containing protein, putative	512	615	117	711	575	533	626	35.769	33.7332	6.69761	37.1729	39.0482	41.7075	50.7122	0.0567938	0.315216	0.331117	0.353667	0.430025	0.329781	0.311409	0.35881
Tb927.10.7700	ATP-binding cassette protein subfamily G	2920	3867	1941	4389	3520	3089	1900	249.263	259.176	135.768	280.389	292.088	295.354	188.075	0.156445	0.323092	0.336573	0.340336	0.216718	0.319822	0.332651	0.347527
Tb927.10.7710	40S ribosomal protein S8, putative	663	599	1076	614	587	239	295	134.503	95.4097	178.867	93.2199	115.759	54.3085	69.3975	0.679359	0.354062	0.439668	0.206271	0.263581	0.338306	0.478194	0.1835
Tb927.10.7720	hypothetical protein, conserved	34	60	0	49	45	47	155	12.7813	17.709	0	13.7852	16.4439	19.7899	67.5662	0	0.275599	0.328753	0.395648	1.35081	0.24509	0.542455	0.212455
Tb927.10.7730	Domain of unknown function (DUF4496), putative	163	207	406	274	211	145	175	20.8128	20.752	42.4783	26.1827	26.1892	20.7377	25.9109	0.581021	0.358129	0.358218	0.283653	0.354412	0.34722	0.350302	0.302477		late G1	early S
Tb927.10.7740	protein transport protein SEC23	1021	1028	387	1137	1123	808	903	65.2525	51.5835	20.2666	54.3817	69.7666	57.8406	66.9208	0.111361	0.298819	0.383356	0.317825	0.367719	0.310974	0.364522	0.324504			G1
Tb927.10.7750	hypothetical protein, conserved	712	919	217	942	529	523	664	150.673	152.692	37.6281	149.186	108.82	123.967	162.939	0.09851	0.390566	0.284889	0.324545	0.426573	0.368144	0.290778	0.341078
Tb927.10.7760	hypothetical protein, conserved	164	92	803	140	174	143	39	45.1172	19.8716	181.014	28.8236	46.5312	44.0641	12.4413	1.51579	0.241365	0.389647	0.368988	0.104182	0.26537	0.37635	0.35828
Tb927.10.7770	hypothetical protein	1848	1706	4690	1875	1528	881	1380	199.489	144.591	414.846	151.474	160.338	106.523	172.742	0.99166	0.362088	0.383277	0.254635	0.412927	0.35658	0.377638	0.265782
Tb927.10.7780	Mitogen-activated protein kinase KFR1	532	495	1570	699	469	335	456	90.2756	65.9493	218.301	88.7681	77.3621	63.6728	89.7276	0.949949	0.386279	0.336645	0.277076	0.390454	0.367626	0.354766	0.277608
Tb927.10.7790	ubiquitin fusion degradation protein, putative	307	289	0	453	270	231	124	50.0375	36.9829	0	55.2556	42.7777	42.1716	23.4359	0	0.394106	0.305109	0.300785	0.167154	0.420828	0.288114	0.291059
Tb927.10.780	Ring finger domain containing protein, putative	111	218	13	174	145	143	67	11.7244	18.0788	1.12514	13.7542	14.8878	16.9182	8.20623	0.0246957	0.301892	0.326772	0.371336	0.180118	0.307107	0.306247	0.386646
Tb927.10.7800	cop9 signalosome complex subunit, putative	731	872	296	1154	655	720	722	76.1924	71.3604	25.2804	90.0163	66.364	84.0576	87.2637	0.105143	0.374385	0.276013	0.349602	0.362937	0.383679	0.270038	0.346282
Tb927.10.7810	Pre-rRNA-processing protein ESF1, putative	1147	1568	294	2235	1495	1202	444	89.2288	95.771	18.7407	130.119	113.052	104.736	40.0523	0.053867	0.374004	0.32495	0.301046	0.115123	0.360847	0.334345	0.304808
Tb927.10.7820	hypothetical protein, conserved	124	156	41	340	256	144	87	47.5996	47.0167	12.8962	97.6745	95.5252	61.9148	38.726	0.0505508	0.382865	0.374441	0.242694	0.151799	0.404266	0.346231	0.249503
Tb927.10.7830	hypothetical protein, conserved	2095	2344	1943	2962	2534	2037	1758	246.365	216.421	187.226	260.676	289.667	268.31	239.727	0.2287	0.318421	0.353833	0.327746	0.292831	0.320175	0.349868	0.329957
Tb927.10.7840	hypothetical protein, conserved	322	274	730	307	239	277	365	57.715	38.5594	107.215	41.1806	41.6416	55.6113	75.8627	0.774484	0.297475	0.300806	0.401719	0.548008	0.314609	0.292854	0.392537
Tb927.10.7850	protein-L-isoaspartate, putative	226	303	0	330	286	172	188	41.6173	43.8081	0	45.4779	51.1951	35.4768	40.1445	0	0.344139	0.387402	0.268459	0.30378	0.361092	0.346925	0.291983
Tb927.10.7860	hypothetical protein, conserved	291	565	324	421	417	307	211	26.7799	40.8235	24.4319	28.9947	37.3034	31.6449	22.5165	0.249451	0.296036	0.380868	0.323095	0.229894	0.309004	0.364171	0.326826
Tb927.10.7870	hypothetical protein, conserved	1070	1022	975	1200	1242	834	695	182.593	136.93	136.334	153.251	206.025	159.411	137.527	0.262844	0.29546	0.397205	0.307335	0.265145	0.296995	0.38961	0.313395
Tb927.10.7880	Sperm tail/Sperm tail C-terminal domain containing protein, putative	384	267	48	93	67	122	961	34.7051	18.9461	3.55469	6.29023	5.88619	12.3502	100.714	0.144932	0.256466	0.239992	0.503542	4.10631	0.277553	0.210496	0.51195
Tb927.10.7890	hypothetical protein, conserved	269	275	64	169	208	153	201	21.7366	17.4469	4.23757	10.2199	16.338	13.8478	18.8338	0.104875	0.252932	0.404349	0.342719	0.466117	0.278285	0.38737	0.334345		late G1
Tb927.10.790	vesicle-associated membrane protein, putative	482	745	463	438	474	509	135	49.9238	60.5847	39.2952	33.9512	47.7239	59.0512	16.2142	0.279231	0.241257	0.339125	0.419617	0.115218	0.246117	0.32565	0.428233
Tb927.10.7900	hypothetical protein, conserved	497	298	89	484	435	251	407	68.0543	32.0377	9.98589	49.5981	57.9009	38.4967	64.6243	0.0683985	0.339723	0.396593	0.263684	0.442645	0.336456	0.392878	0.270666
Tb927.10.7910	RNA editing complex protein, putative	63	97	0	109	73	61	52	19.1927	23.2014	0	24.851	21.618	20.815	18.3697	0	0.369345	0.321295	0.30936	0.273017	0.363015	0.286548	0.350437
Tb927.10.7920	hypothetical protein, conserved	403	501	3	407	359	348	728	61.3348	59.8668	0.374129	46.3572	53.1121	59.3242	128.48	0.00235607	0.291934	0.334473	0.373593	0.809102	0.309543	0.329456	0.361001
Tb927.10.7930	2,3-bisphosphoglycerate-independent phosphoglycerate mutase	643	506	630	713	453	432	303	45.2867	27.9806	36.3578	37.5812	31.0138	34.0795	24.746	0.354108	0.366022	0.302059	0.331918	0.241014	0.366138	0.292735	0.341127
Tb927.10.7940	methyltransferase, putative	537	479	1286	400	398	265	358	85.3042	59.7418	167.392	47.5529	61.4577	47.1512	65.945	1.07191	0.304511	0.393551	0.301938	0.422286	0.330059	0.364499	0.305442
Tb927.10.7950	hypothetical protein	439	648	0	713	422	433	290	229.049	265.451	0	278.403	214.029	253.047	175.454	0	0.373455	0.287103	0.339442	0.235358	0.350017	0.323451	0.326532
Tb927.10.7960	hypothetical protein, conserved	161	209	5	216	174	187	152	48.5592	49.4924	1.2357	48.7552	51.0143	63.1739	53.1608	0.00758362	0.299215	0.31308	0.387705	0.326253	0.303595	0.296513	0.399891
Tb927.10.7970	Organic solute transporter Ostalpha, putative	860	944	1948	1028	713	550	702	123.536	106.467	229.288	110.512	99.5593	88.4929	116.932	0.76797	0.370145	0.33346	0.296395	0.391649	0.353638	0.337416	0.308946
Tb927.10.7980	hypothetical protein, conserved	559	789	1220	888	706	502	497	66.8185	74.0471	119.493	79.4362	82.0325	67.2108	68.888	0.522534	0.347369	0.358723	0.293908	0.301242	0.335851	0.36173	0.302419
Tb927.10.7990	replication factor C subunit 3, putative	214	370	1222	241	332	279	59	32.5426	44.176	152.267	27.4269	49.0764	47.5218	10.4038	1.22771	0.22114	0.395698	0.383163	0.0838847	0.233887	0.376815	0.389297
Tb927.10.800	hypothetical protein, conserved	695	1134	1245	648	567	478	1230	49.0633	62.8537	72.0176	34.2348	38.9091	37.7963	100.688	0.649157	0.308588	0.350721	0.340691	0.90759	0.334684	0.322503	0.342813				yes
Tb927.10.8000	hypothetical protein, conserved	1201	1197	3	973	805	818	2299	43.9647	34.4034	0.089987	26.656	28.6453	33.5401	97.5893	0.00101289	0.30004	0.322432	0.377528	1.09847	0.315619	0.325847	0.358534
Tb927.10.8010	hypothetical protein, conserved	184	160	116	122	111	106	155	45.3307	30.9486	23.417	22.4934	26.5824	29.2504	44.2801	0.298967	0.287176	0.339381	0.373443	0.56533	0.275161	0.379168	0.345671
Tb927.10.8020	prolyl endopeptidase	1664	1886	1693	2173	1761	1218	1715	124.028	110.371	103.4	121.212	127.591	101.686	148.228	0.295015	0.345836	0.364037	0.290126	0.422918	0.356759	0.356607	0.286633
Tb927.10.8030	Mitochondrial ATP synthase subunit 5	157	196	243	216	197	126	139	36.2677	35.5486	45.9964	37.3418	44.2367	32.6017	37.2338	0.40284	0.327042	0.387429	0.285529	0.326097	0.332229	0.37978	0.287991
Tb927.10.8040	beta adaptin, putative	1243	1189	461	1415	1264	857	1712	88.8196	66.7062	26.9921	75.6685	87.7974	68.5913	141.855	0.116317	0.326077	0.378344	0.295579	0.611292	0.308608	0.371802	0.31959
Tb927.10.8050	TFIIF-stimulated CTD phosphatase, putative	1306	1459	905	1664	1205	1064	1146	83.7914	73.495	47.5776	79.897	75.1519	76.4624	85.2595	0.205509	0.345111	0.324614	0.330275	0.368274	0.343638	0.329587	0.326774
Tb927.10.8060	SET domain containing protein, putative	1134	932	4181	975	1220	907	391	134.399	86.7253	406.033	86.4787	140.553	120.404	53.7357	1.16866	0.248906	0.404544	0.346551	0.154664	0.257572	0.412081	0.330347
Tb927.10.8070	ATPase, putative	1730	2028	978	2731	1845	1554	1091	181.779	167.307	84.2045	214.754	188.448	182.894	132.931	0.14367	0.366414	0.321531	0.312055	0.226807	0.352884	0.320125	0.326991
Tb927.10.8080	Uncharacterized conserved protein (DUF2042), putative	955	659	167	916	927	697	580	72.8872	39.4893	10.4439	52.3196	68.774	59.5842	51.3308	0.0578039	0.289574	0.380645	0.329781	0.284101	0.306361	0.358083	0.335556
Tb927.10.8090	hypothetical protein, conserved	230	194	62	308	247	231	93	56.5101	37.4236	12.4821	56.633	58.9918	63.5712	26.4962	0.0696561	0.31604	0.329203	0.354758	0.147861	0.312236	0.319962	0.367802
Tb927.10.810	Pentatricopeptide repeat protein (PPR), putative	190	345	606	323	380	229	33	11.991	17.095	31.3381	15.2555	23.3122	16.1878	2.41501	0.572328	0.278611	0.425751	0.295638	0.0441053	0.298248	0.410579	0.291173
Tb927.10.8100	hypothetical protein, conserved	323	319	0	471	320	278	285	51.5804	39.9962	0	56.2891	49.674	49.7253	52.7751	0	0.36155	0.31906	0.31939	0.338979	0.36747	0.303877	0.328653
Tb927.10.8110	Protein of unknown function (DUF2453), putative	784	1192	1827	1317	932	655	1173	127.099	151.721	242.695	159.783	146.871	118.937	220.508	0.570253	0.375438	0.345099	0.279462	0.518122	0.371677	0.347801	0.280522
Tb927.10.8120	RNA ligase/AAA domain containing protein, putative	1269	1244	1665	1560	1280	1091	1418	88.0778	67.7909	94.6927	81.0308	86.3598	84.8164	114.126	0.375456	0.321287	0.342416	0.336297	0.452508	0.315996	0.339905	0.3441
Tb927.10.8130	hypothetical protein, conserved	169	159	0	276	146	208	107	24.8463	18.3535	0	30.3673	20.8653	34.2523	18.2415	0	0.355236	0.244082	0.400682	0.213389	0.363091	0.245806	0.391103
Tb927.10.8140	EVE domain containing protein, putative	196	185	0	370	189	75	93	49.3587	36.5784	0	69.7317	46.2664	21.1553	27.1577	0	0.508421	0.337333	0.154245	0.19801	0.493685	0.362688	0.143627
Tb927.10.8150	Bromodomain factor 1	515	715	942	591	628	498	436	74.6871	81.4124	111.94	64.1426	88.5308	80.8943	73.3208	0.479263	0.274621	0.379037	0.346342	0.313916	0.330346	0.34675	0.322904
Tb927.10.8160	hypothetical protein, conserved	148	192	300	309	159	166	227	73.8249	75.1949	122.62	115.351	77.0966	92.7469	131.301	0.429951	0.404464	0.27033	0.325206	0.460393	0.414862	0.258408	0.32673
Tb927.10.8170	Nucleoporin NUP144	1392	544	276	555	647	436	645	61.0937	18.7457	9.92576	18.2293	27.6031	21.4335	32.8261	0.14756	0.271004	0.410358	0.318639	0.488004	0.269857	0.394083	0.336061
Tb927.10.8180	hypothetical protein, conserved	1385	881	1254	1479	1317	943	1141	68.765	34.3431	51.0167	54.9549	63.5624	52.442	65.6909	0.298414	0.32145	0.371798	0.306752	0.384249	0.342561	0.350163	0.307276				yes
Tb927.10.8190	T-complex protein 1, theta subunit, putative	720	847	1	166	193	261	1579	68.914	63.6509	0.0784283	11.8906	17.9568	27.9812	175.251	0.00135622	0.205618	0.310518	0.483864	3.03052	0.213161	0.283834	0.503006	3e
Tb927.10.820	hypothetical protein, conserved	314	430	140	543	418	407	544	24.4062	26.2412	8.91652	31.5857	31.5822	35.4335	49.031	0.0904299	0.320337	0.320302	0.359361	0.497265	0.332404	0.300584	0.367012
Tb927.10.8200	Ribosomal protein L1p/L10e family, putative	1104	915	1438	1011	986	616	639	212.795	138.471	227.116	145.836	184.742	132.991	142.822	0.48993	0.314593	0.398521	0.286886	0.308092	0.329435	0.381839	0.288726
Tb927.10.8210	KREPA2	1187	1403	1438	1305	979	776	753	121.971	113.19	121.077	100.355	97.788	89.3137	89.7229	0.421202	0.349113	0.340184	0.310704	0.312127	0.362005	0.325523	0.312472
Tb927.10.8220	hypothetical protein, conserved	499	541	17	1111	693	404	431	66.0372	56.2124	1.84347	110.033	89.1494	59.8853	66.1406	0.00711576	0.424727	0.344116	0.231157	0.255302	0.416505	0.348647	0.234847
Tb927.10.8230	protein disulfide isomerase 2	491	626	634	772	588	485	396	47.1447	47.1923	49.8813	55.474	54.8814	52.1607	44.0908	0.306932	0.341345	0.337698	0.320957	0.271302	0.349309	0.316352	0.334339
Tb927.10.8240	Cytokinesis initiation factor 4	1877	2432	713	1618	1374	1849	5532	283.296	288.195	88.1788	182.758	201.586	312.582	968.192	0.126525	0.262234	0.28925	0.448515	1.38923	0.291785	0.287961	0.420253	3e		G2&M	yes
Tb927.10.8250	hypothetical protein, conserved	623	580	1399	740	567	459	304	139.997	102.331	257.6	124.447	123.854	115.53	79.2149	0.708022	0.342046	0.340417	0.317537	0.217725	0.333694	0.320381	0.345925
Tb927.10.8260	hypothetical protein, conserved	92	105	0	98	66	59	74	22.2428	19.9314	0	17.7317	15.5111	15.9774	20.7461	0	0.360252	0.315138	0.32461	0.421496	0.37901	0.319491	0.301499
Tb927.10.8270	eukaryotic translation initiation factor 3 subunit c	272	242	25	338	153	111	69	21.9108	15.3056	1.65016	20.3763	11.9806	10.0153	6.44525	0.0389445	0.48089	0.282746	0.236364	0.152111	0.501144	0.248295	0.250562	6a
Tb927.10.8280	U1A small nuclear ribonucleoprotein	493	605	145	735	364	372	417	185.713	178.936	44.757	207.207	133.289	156.96	182.152	0.0899719	0.416533	0.267941	0.315526	0.366167	0.414725	0.280856	0.304418
Tb927.10.830	adenylate kinase, putative	1435	2270	5034	2181	1449	1741	1718	135.001	167.671	388.058	153.554	132.511	183.457	187.418	0.826495	0.327044	0.282224	0.390732	0.399167	0.332249	0.287269	0.380483		G2M
Tb927.10.8310	histone acetyltransferase	353	473	752	555	243	323	468	66.9039	70.3857	116.786	78.7211	44.7693	68.5693	102.855	0.608074	0.409878	0.233101	0.357021	0.535536	0.382462	0.262322	0.355217
Tb927.10.8320	cytochrome oxidase subunit IX, putative	668	727	1583	912	650	549	426	157.928	134.947	306.662	161.36	149.38	145.38	116.787	0.672328	0.353768	0.327501	0.318732	0.256044	0.362027	0.332702	0.305271
Tb927.10.8330	S. cerevisiae PSP1 homologue, putative	80	153	35	14	89	99	176	18.5511	27.856	6.65038	2.42957	20.0617	25.7138	47.3256	0.13796	0.0504008	0.416174	0.533425	0.981755	0.0523216	0.40531	0.542368		late G1	high S	yes
Tb927.10.8340	hypothetical protein	557	355	1	749	445	449	465	169.404	84.7701	0.24921	170.479	131.56	152.955	163.992	0.000547721	0.374684	0.289147	0.33617	0.360427	0.351715	0.297077	0.351208
Tb927.10.8350	hypothetical protein	860	1271	2076	1199	881	826	551	46.6815	54.1674	92.3361	48.7065	46.4857	50.22	34.6817	0.634996	0.334955	0.319682	0.345363	0.238506	0.336355	0.296395	0.36725
Tb927.10.8360	Poly(A)-specific ribonuclease PARN-2	680	729	1175	837	635	681	411	79.6562	67.0478	112.784	73.3765	72.3072	89.3528	55.8284	0.479856	0.312192	0.307642	0.380166	0.237531	0.318345	0.3045	0.377154
Tb927.10.8370	Mitoribosomal SSU assembly factor 29	338	458	1100	565	479	377	160	100.938	107.387	269.172	126.272	139.05	126.105	55.4066	0.687668	0.322595	0.355239	0.322166	0.14155	0.327527	0.34389	0.328583
Tb927.10.8390	Concanavalin A-like lectin/glucanases superfamily/SPRY domain/HECT-domain (ubiquitin-transferase), putative	3059	3201	1925	2830	3043	2253	5587	49.7421	40.8674	25.6492	34.4391	48.0998	41.0352	105.348	0.207561	0.278692	0.389239	0.332069	0.852507	0.285945	0.3723	0.341755
Tb927.10.840	Flagellum attachment zone protein 6	2554	3349	2371	4521	3440	2571	2192	68.2957	70.3128	51.952	90.4749	89.4186	77.0061	67.9697	0.202227	0.35218	0.348068	0.299752	0.264577	0.363386	0.338351	0.298263				yes
Tb927.10.8400	legume-like lectin, putative	465	483	2	548	404	477	324	94.5462	77.1053	0.333211	83.3859	79.8489	108.633	76.3903	0.00122564	0.306715	0.293706	0.399579	0.280984	0.290693	0.277151	0.432156
Tb927.10.8410	hypothetical protein, conserved	528	823	1908	814	681	561	500	57.0986	69.8776	169.071	65.8775	71.5873	67.9524	62.6995	0.823059	0.320701	0.348497	0.330802	0.30523	0.318451	0.349671	0.331878			G1
Tb927.10.8420	Phosphatidylinositol 3-kinase tor1	4445	4511	7888	5782	4109	3186	3601	102.226	81.4534	148.647	99.5152	91.8593	82.0704	96.032	0.543607	0.363931	0.335934	0.300135	0.351193	0.361255	0.337928	0.300817
Tb927.10.8440	glucose transporter 1B	545	724	1075	848	640	510	618	60.6715	63.281	98.0606	70.6489	69.2573	63.593	79.7773	0.481873	0.347171	0.340332	0.312497	0.392028	0.352547	0.328845	0.318609
Tb927.10.850	hook complex protein, conserved	1296	1206	204	1922	1344	1058	1718	50.1521	36.6419	6.46863	55.662	50.5569	45.8586	77.0921	0.0425351	0.366011	0.332442	0.301547	0.506927	0.373226	0.327311	0.299463
Tb927.10.8530	glucose transporter 2A	846	1378	1120	1011	655	727	756	65.7849	84.13	71.3627	58.8339	49.5101	63.3199	68.1679	0.415712	0.342727	0.288413	0.36886	0.397101	0.345505	0.306535	0.347961
Tb927.10.8540	chaperone protein DnaJ, putative	255	275	27	543	488	399	123	27.7912	23.5313	2.41118	44.2882	51.6992	48.7069	15.5444	0.0166639	0.306081	0.357299	0.336619	0.107429	0.355308	0.338155	0.306538
Tb927.10.8560	small GTPase, putative	207	221	0	402	102	182	69	27.7174	23.2339	0	40.2837	13.2764	27.2963	10.7136	0	0.498213	0.164197	0.33759	0.132501	0.500854	0.161141	0.338004
Tb927.10.8570	hypothetical protein, conserved	2102	2200	4349	3061	2132	1916	1706	166.445	136.775	282.18	181.394	164.105	169.936	156.646	0.547459	0.351924	0.318382	0.329694	0.303911	0.345779	0.31412	0.340101
Tb927.10.8580	ADP-ribosylation factor-like protein 3b, putative	137	175	784	259	113	172	83	26.3786	26.4554	123.693	37.3209	21.1498	37.0945	18.5315	1.29433	0.390528	0.221313	0.388159	0.193915	0.396965	0.220563	0.382472
Tb927.10.8590	flagellum transition zone component	1114	1602	2179	1887	1362	1249	483	52.2252	58.9663	83.7047	66.2046	62.0682	65.5855	26.257	0.431783	0.34151	0.320173	0.338317	0.135444	0.319927	0.327312	0.352761
Tb927.10.8600	Vps54-like protein, putative	1604	1568	1162	1890	1322	1235	901	70.8262	54.3603	42.043	62.4557	56.7437	61.0811	46.1335	0.233209	0.346436	0.314752	0.338811	0.255899	0.347065	0.297237	0.355698				yes
Tb927.10.8610	hypothetical protein, conserved	777	767	317	940	621	535	426	51.3576	39.8039	17.1688	46.4978	39.8999	39.6085	32.6509	0.136254	0.369012	0.316651	0.314337	0.259122	0.351346	0.308949	0.339705
Tb927.10.8620	hypothetical protein, conserved	1096	1039	0	1293	1396	1094	567	279.102	207.737	0	246.418	345.569	312.047	167.432	0	0.272576	0.382252	0.345172	0.185205	0.274895	0.384887	0.340218
Tb927.10.8630	Sucrase/ferredoxin-like, putative	206	394	766	395	201	194	396	40.0035	60.0722	121.887	57.4049	37.9423	42.1971	89.172	0.886165	0.417356	0.275855	0.306789	0.648314	0.413515	0.281862	0.304622
Tb927.10.8640	Galactose oxidase, central domain containing protein, putative	369	612	606	574	514	414	462	51.3797	66.9056	69.1409	59.8133	69.5704	64.5677	74.5949	0.356486	0.308393	0.3587	0.332907	0.384606	0.316201	0.343719	0.34008
Tb927.10.8650	ran binding protein, putative	767	935	831	1000	788	685	412	113.778	108.898	101.009	111.015	113.628	113.816	70.8697	0.298438	0.328002	0.335721	0.336277	0.20939	0.322571	0.335082	0.342346
Tb927.10.8660	Fis1 C-terminal tetratricopeptide repeat, putative	135	215	663	234	166	126	193	21.9444	27.4394	88.3081	28.466	26.2298	22.9409	36.3788	1.13745	0.366657	0.337853	0.295491	0.468578	0.429899	0.343606	0.226495
Tb927.10.8670	hypothetical protein, conserved	261	385	1	462	270	250	337	49.9364	57.834	0.156774	66.1514	50.2154	53.5756	74.7667	0.000922513	0.389258	0.295485	0.315257	0.439954	0.379178	0.301263	0.319559
Tb927.10.8680	hypothetical protein, conserved	158	131	679	257	140	135	65	19.9638	12.9958	70.2997	24.3019	17.1953	19.106	9.52361	1.16	0.401	0.283736	0.315264	0.157147	0.434151	0.259778	0.306071
Tb927.10.8690	TIGR00269 family protein, putative	456	552	58	379	327	259	374	40.8262	38.8025	4.25501	25.3942	28.459	25.9732	38.8283	0.0533033	0.318118	0.356511	0.325371	0.48641	0.345982	0.360103	0.293915
Tb927.10.870	Furrow 1 protein	543	515	222	461	323	363	3067	21.4751	15.9915	7.19426	13.6445	12.4175	16.0802	140.654	0.170714	0.323772	0.294657	0.38157	3.3376	0.341666	0.283343	0.374992	3e	G2M	high G2&M
Tb927.10.8700	selenoprotein, putative	114	207	0	200	200	62	45	42.7663	60.9697	0	56.1498	72.933	26.0519	19.5755	0	0.361942	0.470127	0.167931	0.126184	0.37381	0.452921	0.173269
Tb927.10.8710	centrin-3	143	710	0	341	179	294	320	21.0068	81.8896	0	37.4886	25.5608	48.3751	54.51	0	0.336449	0.2294	0.434151	0.48921	0.336849	0.220063	0.443088	S5		G2&M
Tb927.10.8720	CCR4-NOT transcription complex subunit 10, putative	1489	1483	1310	1686	1641	1178	2361	89.0797	69.658	64.2174	75.4853	95.4309	78.9368	163.788	0.257021	0.302119	0.381948	0.315933	0.655537	0.313213	0.372271	0.314515
Tb927.10.8730	ABC1 family, putative	476	403	163	897	370	421	348	48.6913	32.3665	13.6625	68.6685	36.7911	48.2366	41.2787	0.0888928	0.446781	0.239375	0.313844	0.268573	0.420341	0.243774	0.335886
Tb927.10.8750	GTPase activating protein, putative	166	196	0	234	164	108	203	28.5692	26.4845	0	30.1389	27.4366	20.8192	40.5124	0	0.38445	0.349981	0.265569	0.516775	0.418563	0.335037	0.2464
Tb927.10.8760	hypothetical protein, conserved	308	267	0	332	277	225	245	33.3274	22.6834	0	26.885	29.1358	27.2699	30.7411	0	0.322785	0.349809	0.327406	0.369082	0.324633	0.360981	0.314385
Tb927.10.8770	disgorgin, putative	573	766	381	1006	654	495	398	54.0183	56.6971	29.4313	70.975	59.9323	52.2687	43.5082	0.160672	0.387469	0.327184	0.285347	0.237522	0.391605	0.303941	0.304455
Tb927.10.8780	AAA domain containing protein, putative	2509	2593	1882	1630	1594	1983	6574	69.003	55.9907	42.4116	33.5487	42.614	61.0858	209.652	0.309013	0.244438	0.310488	0.445074	1.52754	0.254821	0.301407	0.443773	S4			yes
Tb927.10.8790	OTU-like cysteine protease, putative	353	325	276	571	362	267	197	74.0115	53.5001	47.4167	89.5946	73.7785	62.7027	47.8953	0.209738	0.396303	0.326344	0.277353	0.211855	0.404029	0.313989	0.281983
Tb927.10.880	thymidine kinase	1183	786	474	634	746	735	1273	141.78	73.9603	46.5485	56.8644	86.9091	98.666	176.913	0.192001	0.234551	0.358478	0.406972	0.729722	0.241037	0.349519	0.409444		late G1	S
Tb927.10.8800	SUMO-interacting motif-containing protein	596	936	770	819	727	545	301	56.0121	69.0649	59.2958	57.6024	66.4151	57.3697	32.8023	0.326902	0.317566	0.366151	0.316283	0.180841	0.333335	0.335132	0.331533
Tb927.10.8810	hypothetical protein, conserved	1463	2752	2485	2305	1889	1787	1751	96.5598	142.609	134.393	113.853	121.194	132.107	134.011	0.366039	0.310096	0.33009	0.359814	0.364999	0.316463	0.32776	0.355778
Tb927.10.8820	hook complex protein, conserved	1569	1809	1383	1273	1408	1625	3191	77.3296	70.0016	55.8525	46.954	67.4563	89.7071	182.369	0.27363	0.230034	0.330478	0.439488	0.893454	0.229848	0.337543	0.432609	S5	late G1		yes
Tb927.10.8830	Flagellum attachment zone protein 5	277	365	77	318	107	168	1005	10.3765	10.7352	2.36351	8.91492	3.89628	7.04903	43.6554	0.119007	0.448883	0.196185	0.354932	2.19813	0.454644	0.189546	0.35581	S4
Tb927.10.8840	SUMO-interacting motif-containing protein	424	494	467	659	428	511	530	67.1189	61.3977	60.575	78.0702	65.8597	90.6046	97.2875	0.258278	0.332873	0.28081	0.386317	0.414811	0.329628	0.267878	0.402493
Tb927.10.8850	A distinct subfamily of CDD/CDA-like deaminases, putative	1229	1868	1304	1567	1506	1509	886	96.8527	115.58	84.2045	92.4166	115.367	133.199	80.9648	0.246947	0.271031	0.338337	0.390632	0.237446	0.279308	0.329605	0.391087
Tb927.10.8860	hypothetical protein, conserved	1129	1405	471	1527	1293	1069	987	123.192	120.368	42.1122	124.695	137.146	130.652	124.885	0.107294	0.317699	0.349423	0.332877	0.318182	0.307374	0.337363	0.355262
Tb927.10.8870	Paraflagellar rod (PFR) assembly factor 1	259	466	62	491	363	361	597	51.4513	72.6823	10.0922	72.996	70.097	80.3256	137.522	0.0451717	0.326723	0.313748	0.35953	0.615536	0.328713	0.294287	0.377
Tb927.10.8880	RNA interference factor 4	558	923	496	801	635	649	534	53.5212	69.5088	38.9826	57.497	59.2055	69.7247	59.393	0.209104	0.308415	0.31758	0.374005	0.318585	0.30809	0.307321	0.384589
Tb927.10.8890	kinetoplast DNA-associated protein, putative	930	986	2146	1128	897	937	956	52.6863	43.8569	99.6189	47.8239	49.3974	59.4572	62.8022	0.635818	0.305236	0.315279	0.379486	0.400835	0.316357	0.310903	0.37274
Tb927.10.890	kinesin, putative	4625	6964	3905	6007	5433	4471	6116	95.2215	112.571	65.8782	92.5554	108.733	103.105	146.013	0.216425	0.304066	0.357212	0.338723	0.479688	0.309376	0.349175	0.34145		late G1	G2&M
Tb927.10.8900	choline/ethanolamine phosphotransferase (CEPT)	780	1326	2372	1142	745	686	871	41.6052	55.5319	103.673	45.5869	38.6283	40.9852	53.8733	0.828055	0.364111	0.308532	0.327357	0.430296	0.343819	0.329518	0.326662
Tb927.10.8910	Nucleoporin NUP181	2177	2121	1249	2907	2224	1753	1807	71.4269	54.6374	33.5787	71.3788	70.9308	64.4222	68.7486	0.162426	0.345273	0.343105	0.311622	0.33255	0.347481	0.324298	0.328221
Tb927.10.8920	ras-like small GTPase, putative	636	1002	258	905	637	516	608	75.5747	93.4831	25.121	80.4801	73.5792	68.6782	83.777	0.112783	0.361323	0.33034	0.308337	0.376124	0.375636	0.316106	0.308258
Tb927.10.8930	paraflagellar rod component, putative	714	1228	1674	952	770	824	1005	38.4348	51.9004	73.8379	38.3517	40.2915	49.6825	62.7328	0.575394	0.298862	0.313979	0.38716	0.488856	0.316089	0.339422	0.344489		G2M
Tb927.10.8940	flagellum targeting protein kharon1, putative	41	80	9	28	40	40	181	2.94942	4.51845	0.53051	1.50741	2.79711	3.22302	15.0985	0.0704758	0.200253	0.371583	0.428164	2.00577	0.187974	0.340903	0.471123
Tb927.10.8960	hypothetical protein, conserved	490	905	1203	682	513	484	245	52.1812	75.6681	104.974	54.353	53.1046	57.7316	30.2543	0.635477	0.329035	0.321477	0.349488	0.183149	0.347811	0.311897	0.340292
Tb927.10.8980	hypothetical protein, conserved	1222	1286	1625	1692	1142	1003	956	348.317	287.8	379.537	360.931	316.421	320.224	315.983	0.380459	0.361808	0.31719	0.321002	0.31675	0.341732	0.324708	0.33356		late G1	G2&M
Tb927.10.8990	hypothetical protein, conserved	380	429	1342	429	362	387	260	53.4441	47.3718	154.656	45.1538	49.4905	60.9646	42.4025	0.993876	0.290175	0.318044	0.391781	0.272494	0.286817	0.308048	0.405135
Tb927.10.900	hypothetical protein, conserved	64	147	106	111	130	107	88	16.3668	29.5153	22.212	21.2436	32.3165	30.6491	26.0957	0.263772	0.252272	0.383764	0.363964	0.309891	0.272657	0.352024	0.375319
Tb927.10.9000	Mitochondrial processome subunit 2	1102	1607	750	2049	1431	1170	1392	38.9506	44.5959	21.7216	54.1996	49.1665	46.3201	57.0525	0.145114	0.362088	0.328464	0.309448	0.381147	0.374125	0.307986	0.317889		G2M
Tb927.10.9010	leucine-rich repeat protein (LRRP), putative	53	70	493	77	53	61	63	11.9691	12.4117	91.2286	13.0136	11.6348	15.43	16.4979	2.27625	0.324704	0.290301	0.384996	0.411641	0.351346	0.303781	0.344873
Tb927.10.9020	Gcd10p family, putative	579	574	1456	580	557	408	368	66.495	51.757	137.015	49.8494	62.1817	52.4833	49.0073	0.832848	0.303009	0.377971	0.31902	0.297891	0.31154	0.373024	0.315436
Tb927.10.9030	Mechanosensitive ion channel MscS, putative	299	401	306	349	342	278	249	95.4117	100.466	80.0109	83.3444	106.085	99.3632	92.1365	0.277053	0.288596	0.367339	0.344064	0.319041	0.298919	0.366957	0.334124
Tb927.10.9040	hypothetical protein, conserved	3890	5111	5975	5291	3968	3208	3582	143.762	148.302	180.939	146.337	142.549	132.795	153.505	0.429089	0.347033	0.33805	0.314917	0.364032	0.351583	0.328297	0.32012
Tb927.10.9050	pseudouridine synthase TruD, putative	1146	1174	1568	1319	1103	772	979	91.7454	73.7928	102.859	79.0251	85.8364	69.2257	90.8834	0.439405	0.337588	0.366686	0.295726	0.388246	0.349868	0.350028	0.300104
Tb927.10.9060	hypothetical protein, conserved	715	608	727	790	658	483	473	84.2453	56.2457	70.1895	69.6607	75.3638	63.7437	64.6254	0.336208	0.333675	0.360993	0.305332	0.309556	0.34943	0.344783	0.305787		late G1
Tb927.10.9070	hypothetical protein, conserved	2061	2324	2405	2391	2139	1937	856	188.237	166.651	179.986	163.428	189.904	198.155	90.6572	0.326365	0.296341	0.344348	0.359311	0.164387	0.29423	0.330921	0.374849
Tb927.10.9080	pteridine transporter, putative	2307	2742	1885	2811	2565	2306	1761	171.813	160.333	115.032	156.672	185.692	192.362	152.079	0.215123	0.292995	0.347266	0.359739	0.284407	0.288057	0.34674	0.365203			G2&M
Tb927.10.9090	Cullin binding, putative	1611	2203	2879	2367	1956	1622	1387	139.356	149.62	204.065	153.232	164.473	157.156	139.126	0.429737	0.322688	0.346361	0.330951	0.292983	0.343769	0.334635	0.321596
Tb927.10.910	DNA repair and recombination helicase protein PIF6	791	1072	1371	1014	850	567	261	57.4026	61.0796	81.5249	55.0699	59.9613	46.0881	21.9633	0.505991	0.341796	0.372155	0.28605	0.136317	0.387901	0.360507	0.251591
Tb927.10.9100	hypothetical protein, conserved	349	443	0	548	346	333	199	27.3963	27.3034	0	32.1935	26.4022	29.2794	18.1143	0	0.366356	0.300451	0.333193	0.206137	0.379454	0.286158	0.334388
Tb927.10.9110	hypothetical protein, conserved	280	404	28	413	281	284	191	51.7186	58.5891	4.23784	57.09	50.4536	58.7567	40.9095	0.0254831	0.343295	0.303388	0.353317	0.245998	0.379489	0.313224	0.307288
Tb927.10.9120	hypothetical protein, conserved	116	141	1	103	86	91	97	12.9533	12.362	0.0914997	8.60756	9.33506	11.3819	12.5602	0.00312025	0.293528	0.318337	0.388135	0.428317	0.309772	0.465485	0.224744
Tb927.10.9130	pre-mRNA splicing factor ATP-dependent RNA helicase, putative	2273	2796	2150	2745	2123	2045	2298	172.392	166.495	133.615	155.805	156.518	173.725	202.102	0.2749	0.320555	0.322022	0.357423	0.415806	0.334907	0.32728	0.337814
Tb927.10.9140	FAD dependent oxidoreductase, putative	1734	1895	725	2207	1571	1614	1172	154.032	132.165	52.7712	146.719	135.655	160.589	120.723	0.119133	0.331221	0.306244	0.362534	0.272537	0.317954	0.303143	0.378903
Tb927.10.9150	hypothetical protein, conserved	583	698	226	612	485	401	556	82.7638	77.7989	26.2892	65.0196	66.9284	63.7627	91.527	0.134327	0.332223	0.341976	0.325801	0.467665	0.349098	0.332375	0.318527
Tb927.10.9160	Cyclin 12, L-type	992	1442	40	1263	1149	775	579	79.4516	90.6781	2.62512	75.7034	89.4557	69.5253	53.7739	0.0111857	0.322575	0.381174	0.29625	0.229133	0.312606	0.381162	0.306233			G2&M
Tb927.10.9170	hypothetical protein, conserved	96	79	23	136	95	37	55	26.3303	17.0121	5.16904	27.9154	25.3282	11.3668	17.4924	0.0800032	0.432058	0.392015	0.175928	0.270737	0.528524	0.304442	0.167034
Tb927.10.9180	PRA1 family protein, putative	232	291	366	310	149	163	123	20.4983	20.1869	26.4978	20.4981	12.7972	16.1313	12.602	0.536104	0.414718	0.258913	0.326369	0.254964	0.425562	0.235853	0.338585				yes
Tb927.10.920	Ribosomal protein L1p/L10e family, putative	362	408	0	546	378	304	312	59.5903	52.7319	0	67.2637	60.4861	56.052	59.5558	0	0.365958	0.329083	0.304959	0.324022	0.376619	0.318759	0.304622
Tb927.10.9200	Nuclease-related domain containing protein, putative	2625	3059	4376	3256	2841	2161	1571	84.537	77.3469	115.476	78.4735	88.9376	77.9512	58.6673	0.470636	0.319827	0.362475	0.317698	0.239105	0.321203	0.35258	0.326216
Tb927.10.9210	hypothetical protein, conserved	430	676	4	879	629	505	647	45.9264	56.6874	0.350067	70.2592	65.3042	60.4137	80.1309	0.00178627	0.358507	0.333224	0.308269	0.408879	0.358326	0.320903	0.320772
Tb927.10.9220	hypothetical protein, conserved	377	643	38	525	232	270	321	68.4516	91.6642	5.65358	71.3383	40.9475	54.9107	67.5849	0.033814	0.426674	0.244906	0.32842	0.404225	0.405277	0.245959	0.348764
Tb927.10.9230	beta adaptin, putative	932	1359	550	1360	736	598	1363	71.2216	81.5383	34.4395	77.7779	54.6727	51.1856	120.78	0.187542	0.423543	0.297723	0.278734	0.657712	0.427725	0.300775	0.2715			G2&M
Tb927.10.9250	adenylyl cyclase-associated protein, putative	366	673	3799	862	472	421	481	42.5444	61.4218	361.85	74.9877	53.3335	54.8143	64.8349	1.97586	0.409465	0.291224	0.29931	0.354027	0.450111	0.275113	0.274777
Tb927.10.9260	hypothetical protein, conserved	396	384	192	760	420	433	295	47.68	36.301	18.9426	68.4819	49.1572	58.3955	41.1875	0.107607	0.389025	0.279247	0.331727	0.233974	0.375924	0.278174	0.345902
Tb927.10.9270	emp24/gp25L/p24 family/GOLD, putative	204	284	933	274	191	173	193	20.7974	22.7323	77.9396	20.905	18.9282	19.7549	22.8159	1.30797	0.350825	0.31765	0.331525	0.382894	0.313832	0.33946	0.346708
Tb927.10.9280	hypothetical protein, conserved	281	349	255	357	355	260	267	17.4969	17.0619	13.0105	16.6358	21.4872	18.1334	19.2783	0.231271	0.295714	0.381951	0.322334	0.342686	0.309619	0.380747	0.309634
Tb927.10.9290	Phosphoseryl-tRNA Kinase, putative	295	200	0	363	240	218	211	34.8944	18.5742	0	32.1338	27.5957	28.8829	28.9414	0	0.362633	0.311421	0.325946	0.326606	0.362874	0.291695	0.345431
Tb927.10.930	hypothetical protein, conserved	1449	1327	2568	2039	1264	1114	1667	74.5731	53.6205	108.295	78.533	63.235	64.2169	99.4837	0.52574	0.381256	0.306989	0.311755	0.482966	0.361531	0.319136	0.319333			G2&M	yes
Tb927.10.9300	adiponectin receptor protein 1	863	1507	132	1310	1165	991	564	94.0542	128.952	11.788	106.846	123.421	120.974	71.2769	0.0335609	0.304196	0.351386	0.344418	0.202928	0.284072	0.369997	0.345932
Tb927.10.9310	Haemolysin-III related, putative	288	453	1	352	254	171	175	42.7921	52.8464	0.12175	39.1413	36.6861	28.4589	30.1517	0.00116746	0.375325	0.351783	0.272892	0.289124	0.385954	0.325753	0.288294
Tb927.10.9320	hypothetical protein, conserved	214	378	0	369	324	219	520	28.9537	40.1539	0	37.3626	42.612	33.1883	81.5822	0	0.330167	0.376554	0.293279	0.720928	0.339671	0.358055	0.302274
Tb927.10.9330	hypothetical protein, conserved	774	1201	3112	1230	818	860	449	63.8214	77.7525	210.263	75.9017	65.5655	79.4281	42.9313	0.951867	0.343609	0.296817	0.359574	0.194351	0.337913	0.285845	0.376243				yes
Tb927.10.9350	hypothetical protein, conserved	676	749	6	913	1042	382	100	46.8477	40.7539	0.340714	47.3514	70.1949	29.6521	8.03607	0.00231466	0.321684	0.476873	0.201443	0.0545934	0.318676	0.466974	0.21435	S5
Tb927.10.9360	L-2-hydroxyglutarate dehydrogenase, mitochondrial, putative	1090	1519	550	2066	1498	1177	1009	94.1087	102.969	38.9102	133.492	125.722	113.823	101.018	0.104307	0.357851	0.337023	0.305125	0.270798	0.355736	0.337622	0.306642
Tb927.10.9370	hypothetical protein, conserved	1220	1154	3867	1597	1105	1069	452	207.995	154.47	540.213	203.76	183.127	204.137	89.358	0.914029	0.344758	0.309847	0.345395	0.151192	0.338839	0.318993	0.342168
Tb927.10.9380	SEP domain/UBX domain containing protein, putative	2594	2996	5430	3185	2717	2754	2023	242.779	220.155	416.426	223.085	247.188	288.706	219.553	0.548667	0.293928	0.325685	0.380387	0.289274	0.29526	0.325811	0.378929
Tb927.10.9390	Macrocin-O-methyltransferase (TylF), putative	934	1115	1793	1244	892	677	812	150.475	141.039	236.699	149.989	139.695	122.168	151.697	0.574719	0.364182	0.339187	0.296631	0.368329	0.379018	0.348784	0.272198
Tb927.10.940	hypothetical protein, conserved	412	438	9	519	440	378	390	102.335	85.4172	1.83175	96.4747	106.237	105.164	112.329	0.00594963	0.313356	0.345064	0.34158	0.364852	0.342596	0.319537	0.337867
Tb927.10.9400	splicing factor 1	1088	1477	1102	814	1008	1109	1112	199.543	212.684	165.61	111.726	179.707	227.819	236.491	0.31894	0.215167	0.346089	0.438745	0.455446	0.245454	0.357531	0.397014
Tb927.10.9410	Selenophosphate synthetase 2	205	221	1	138	179	114	179	26.1022	22.0933	0.104333	13.1499	22.1551	16.2584	26.4289	0.00202339	0.255024	0.429666	0.315309	0.512551	0.266367	0.406334	0.3273
Tb927.10.9420	mitochondrial chaperone BCS1, putative	626	710	262	985	783	658	395	67.3755	59.9973	23.1061	79.3386	81.9192	79.3238	49.2977	0.0960426	0.329778	0.340505	0.329717	0.204911	0.345027	0.328014	0.326959
Tb927.10.9430	phosphoribosylpyrophosphate synthetase, putative	427	523	546	927	322	244	115	61.777	59.4082	64.7275	100.369	45.2847	39.5402	19.293	0.349512	0.541967	0.244526	0.213507	0.104177	0.521257	0.234246	0.244497	S5
Tb927.10.9440	NADH dehydrogenase	1224	1223	632	1596	1231	853	870	64.6237	50.6971	27.3417	63.0615	63.1779	50.444	53.2638	0.15475	0.356918	0.357577	0.285505	0.301464	0.358624	0.349199	0.292178
Tb927.10.9450	invariant surface glycoprotein, putative	306	319	0	250	120	156	466	19.9283	16.3112	0	12.1846	7.59675	11.3795	35.1915	0	0.391022	0.243791	0.365187	1.12935	0.369739	0.266869	0.363392
Tb927.10.9490	expression site-associated gene 3 (ESAG3)-like protein	144	241	3	167	201	159	142	21.6261	28.4171	0.369177	18.7695	29.3433	26.7463	24.729	0.00493163	0.250731	0.39198	0.357288	0.330341	0.255952	0.391572	0.352476
Tb927.10.950	hypothetical protein, conserved	520	656	0	605	545	392	401	66.164	65.5343	0	57.6096	67.4081	55.8669	59.165	0	0.318488	0.372658	0.308854	0.327087	0.322547	0.362437	0.315015
Tb927.10.9510	hypothetical protein	313	374	183	421	285	230	247	89.6391	84.0952	42.944	90.2311	79.3405	73.7788	82.0262	0.17647	0.370787	0.326034	0.303179	0.33707	0.395149	0.307571	0.29728
Tb927.10.9530	hypothetical protein	784	1048	9	1415	819	773	583	29.9244	31.4063	0.281481	40.4191	30.3872	33.0475	25.8036	0.00271036	0.389192	0.292595	0.318212	0.248461	0.404107	0.27919	0.316703
Tb927.10.9550	hypothetical protein	93	217	581	179	118	101	127	27.8646	51.0477	142.641	40.1369	34.3676	33.8955	44.1241	1.31588	0.370267	0.317044	0.312689	0.407049	0.287539	0.333663	0.378798
Tb927.10.9560	oxidoreductase, putative	37	52	0	78	16	50	13	6.39816	7.05997	0	10.0941	2.68949	9.68442	2.60675	0	0.449266	0.119703	0.431031	0.11602	0.412738	0.142389	0.444873
Tb927.10.9570	paraflagellar rod component, putative	1799	2577	4013	2375	2185	2080	2880	92.586	104.13	169.231	91.4742	109.311	119.902	171.873	0.527715	0.285244	0.340864	0.373892	0.535954	0.315292	0.327153	0.357555		G2M
Tb927.10.9590	hypothetical protein, conserved	2492	3335	1625	3483	2671	2254	1599	153.902	161.71	82.233	160.979	160.349	155.919	114.511	0.172307	0.337308	0.335987	0.326705	0.23994	0.340088	0.324979	0.334932
Tb927.10.960	U4/U6-specific protein PRP4	274	314	643	541	142	200	295	24.5679	22.1051	47.2418	36.3024	12.3766	20.0862	30.672	0.687	0.527918	0.179984	0.292098	0.446039	0.52866	0.171704	0.299636
Tb927.10.9600	CMGC/DYRK protein kinase, putative	796	877	263	1145	750	421	902	70.709	61.1656	19.1432	76.1181	64.7619	41.8884	92.9117	0.10474	0.416473	0.354339	0.229188	0.508357	0.415211	0.341821	0.242968
Tb927.10.9610	hypothetical protein	413	848	1221	730	613	456	467	31.1801	50.2654	75.5337	41.245	44.9868	38.5605	40.8834	0.605276	0.330509	0.360493	0.308998	0.327611	0.334346	0.358341	0.307312
Tb927.10.9620	NADH-ubiquinone oxidoreductase c	27	150	0	51	19	40	8	3.50169	15.274	0	4.95001	2.39533	5.81065	1.20311	0	0.376255	0.182071	0.441674	0.0914499	0.346851	0.199557	0.453592
Tb927.10.9640	hypothetical protein, conserved	435	535	718	676	531	382	280	64.6339	62.4125	87.4165	75.169	76.6942	63.5748	48.2427	0.405762	0.348913	0.355992	0.295096	0.223928	0.350256	0.337817	0.311927
Tb927.10.9650	Nucleoporin NUP152	945	868	334	401	408	417	1368	38.671	27.8881	11.1995	12.2806	16.2297	19.1135	64.9145	0.235166	0.257867	0.34079	0.401343	1.36307	0.27292	0.320875	0.406204
Tb927.10.9660	Splicing factor CRN, putative	369	317	4178	604	345	149	222	27.4699	18.5283	254.857	33.6503	24.9659	12.4242	19.164	3.5875	0.473679	0.351432	0.174889	0.269762	0.476113	0.339916	0.183971	S5
Tb927.10.9670	ADP-ribosylation factor family, putative	1085	1380	1301	1649	1268	940	725	63.7137	63.6251	62.6005	72.4677	72.3801	61.8274	49.3678	0.302893	0.350636	0.350212	0.299153	0.238866	0.346971	0.345164	0.307865
Tb927.10.9680	SET domain containing protein, putative	1467	1577	357	2013	1649	1475	1408	164.218	138.602	32.7459	168.638	179.436	184.941	182.767	0.0614353	0.316386	0.336643	0.346972	0.342892	0.32858	0.322121	0.349299
Tb927.10.9690	predicted C2 domain protein	3955	5260	6266	5751	4140	4243	3221	107.485	112.236	139.537	116.968	109.37	129.159	101.507	0.392513	0.329026	0.307654	0.36332	0.285535	0.336843	0.315094	0.348064
Tb927.10.970	Tetratricopeptide repeat, putative	706	636	118	124	74	88	2323	23.8978	16.9027	3.27291	3.14121	2.43491	3.33647	91.1812	0.367223	0.352446	0.273199	0.374355	10.2306	0.363465	0.265204	0.371331	7a			yes
Tb927.10.9700	Flagellum attachment zone protein 22	1882	2275	1356	2162	1303	1326	4380	75.4168	71.5774	44.5252	64.8373	50.7563	59.5172	203.528	0.254269	0.370265	0.289852	0.339883	1.16228	0.386893	0.28103	0.332076
Tb927.10.9720	RNA-editing-associated protein 1	1397	2853	6618	2551	1498	1480	961	119.874	192.209	465.32	163.817	124.95	142.246	95.6208	1.0796	0.380075	0.289898	0.330027	0.221852	0.379012	0.301241	0.319747
Tb927.10.9730	hypothetical protein, conserved	117	202	1	289	232	171	21	13.9485	18.9078	0.0976878	25.7847	26.8861	22.8344	2.90311	0.00129379	0.341496	0.356083	0.302422	0.0384493	0.365886	0.351592	0.282522		S phase
Tb927.10.9740	Regulatory particle triple-A ATPase subunit 6	420	443	165	521	323	332	98	38.8087	32.1388	12.4929	36.0279	29.0121	34.3612	10.5005	0.125681	0.362449	0.291869	0.345682	0.105637	0.365085	0.280886	0.354029
Tb927.10.9750	ubiquitin-protein ligase, putative	2442	2374	2724	3691	2471	1965	1565	53.0437	40.487	48.4834	60.0003	52.1744	47.8081	39.4189	0.303054	0.375042	0.326125	0.298833	0.246395	0.374232	0.323206	0.302562
Tb927.10.9760	alternative oxidase	394	550	1186	825	628	381	108	47.0337	51.5492	116.01	73.7035	72.8735	50.9435	14.9499	0.587332	0.373144	0.368941	0.257915	0.075688	0.371408	0.375293	0.253298
Tb927.10.9770	gamma-tubulin complex component 2	955	1031	422	766	611	800	2947	71.9497	60.986	26.0517	43.1892	44.7469	67.5096	257.459	0.167593	0.277841	0.287862	0.434297	1.65626	0.288984	0.292626	0.41839	S4
Tb927.10.9780	ATP-dependent DEAD/H RNA helicase, putative	2196	1840	2185	2477	1797	1429	1672	109.51	72.042	89.2834	92.4419	87.1097	79.8187	96.6853	0.344232	0.356409	0.335851	0.30774	0.372769	0.35584	0.324532	0.319628
Tb927.10.9790	hypothetical protein, conserved	274	240	0	267	252	166	129	86.6725	59.6057	0	63.2067	77.4868	58.8151	47.3176	0	0.316812	0.388388	0.2948	0.237171	0.364739	0.409329	0.225932
Tb927.10.980	RNA polymerase III transcription factor (TF)IIIC subunit, putative	296	366	1648	437	450	356	157	25.3991	24.6578	115.873	28.0627	37.535	34.2158	15.6217	1.16089	0.281151	0.376051	0.342798	0.156509	0.315698	0.336962	0.34734
Tb927.10.9800	60S ribosomal protein L22	207	237	137	233	262	221	142	51.9128	46.6658	28.1528	43.7301	63.8707	62.0793	41.2947	0.165917	0.257721	0.376418	0.36586	0.243368	0.28281	0.367202	0.349988			G1
Tb927.10.9810	hypothetical protein, conserved	380	388	1	268	185	236	231	59.4284	47.6418	0.128147	31.3665	28.1241	41.3402	41.8914	0.00127091	0.311081	0.278924	0.409996	0.415462	0.333826	0.260193	0.405981
Tb927.10.9820	mitochondrial intermediate peptidase	529	664	937	745	936	446	436	45.5646	44.9041	66.1316	48.023	78.369	43.0286	43.5472	0.39034	0.283454	0.462571	0.253975	0.257036	0.292264	0.432006	0.275729	S5
Tb927.10.9830	Mitochondrial ATP synthase subunit, putative	801	1078	1731	823	823	811	502	106.704	112.749	188.948	82.0479	106.572	121.009	77.5448	0.610239	0.264988	0.344193	0.39082	0.250444	0.252942	0.346016	0.401042
Tb927.10.9840	chaperone protein DnaJ, putative	640	678	1615	718	522	562	497	95.2495	79.2243	196.949	79.9702	75.5179	93.6848	85.7712	0.790409	0.320943	0.303074	0.375983	0.344223	0.324762	0.311931	0.363307		late G1
Tb927.10.9850	amino acid transporter, putative	870	1212	128	1016	1093	790	781	88.003	96.2558	10.6093	76.9118	107.472	89.5067	91.6076	0.0387355	0.280812	0.39239	0.326798	0.334468	0.289904	0.373536	0.33656
Tb927.10.9860	Mitochondrial N(5)-glutamine methyltransferase MTQ1, putative	380	384	2	326	246	226	81	39.5395	31.3707	0.17052	25.3855	24.8816	26.3394	9.77315	0.00222592	0.331375	0.324798	0.343827	0.127576	0.348067	0.298724	0.353209
Tb927.10.9870	Component of motile flagella 12	473	448	1	689	401	426	839	103.723	77.1323	0.179684	113.071	85.4778	104.634	213.342	0.000592659	0.372947	0.281935	0.345118	0.703674	0.370097	0.290706	0.339197		late G1
Tb927.10.9890	hypothetical protein, conserved	1573	1213	1522	1665	1660	1093	697	77.6532	47.0151	61.5663	61.5129	79.6591	60.4368	39.8994	0.305375	0.30511	0.395117	0.299773	0.197905	0.314504	0.388912	0.296584
Tb927.10.990	Enriched in surface-labeled proteome protein 6	165	162	0	220	86	91	62	18.9374	14.5981	0	18.8964	9.5947	11.6984	8.25145	0	0.470183	0.238736	0.291081	0.205313	0.443058	0.255062	0.30188
Tb927.10.9900	ABC1 protein, putative	831	724	288	765	761	681	501	83.6387	57.2125	23.7518	57.622	74.4539	76.7721	58.4717	0.113728	0.275904	0.356498	0.367598	0.279973	0.293896	0.354364	0.35174
Tb927.10.9910	PSP1 C-terminal conserved region, putative	1354	1046	2527	1072	1269	969	898	72.3073	43.8573	110.577	42.843	65.8752	57.9612	55.6086	0.663414	0.257038	0.395221	0.347741	0.333626	0.265883	0.380247	0.35387				yes
Tb927.10.9920	hypothetical protein, conserved	880	919	117	1222	1004	684	536	76.6336	62.8345	8.34872	79.6395	84.9898	66.718	54.1257	0.0360874	0.344242	0.367369	0.288389	0.233959	0.34188	0.368395	0.289725
Tb927.10.9930	PHD-zinc-finger like domain containing protein, putative	1213	1223	2371	1672	1335	1052	864	107.91	85.4225	172.834	111.316	115.446	104.825	89.1283	0.521233	0.335707	0.348161	0.316132	0.268793	0.325191	0.35571	0.319099
Tb927.10.9940	Predicted membrane protein, putative	310	349	702	334	186	246	454	78.2844	69.1967	145.261	63.122	45.6587	69.5823	132.945	0.814411	0.353896	0.255987	0.390116	0.745361	0.357972	0.268689	0.373338
Tb927.10.9950	hypothetical protein, conserved	639	1073	100	1500	848	957	612	83.3497	109.888	10.6881	146.425	107.522	139.819	92.5672	0.0271433	0.371859	0.27306	0.355081	0.235082	0.377285	0.287414	0.335301
Tb927.10.9960	hypothetical protein, conserved	998	841	732	948	1000	681	985	118.824	78.6167	71.4137	84.4699	115.736	90.8176	135.991	0.245388	0.290251	0.397687	0.312063	0.467286	0.290498	0.378992	0.33051
Tb927.10.9970	hypothetical protein, conserved	2909	3635	1310	4320	3365	2767	2568	149.967	147.131	55.3378	166.67	168.63	159.776	153.515	0.111776	0.336655	0.340614	0.322731	0.310083	0.332473	0.336982	0.330545
Tb927.10.9980	hypothetical protein, conserved	387	546	1	367	511	278	250	63.8214	70.6959	0.13513	45.2942	81.9168	51.3512	47.8077	0.000756769	0.253661	0.458758	0.287582	0.267737	0.254213	0.452863	0.292923				yes
Tb927.10.9990	non-canonical purine NTP pyrophosphatase, RdgB/HAM1 family, putative	1359	1604	1246	1632	1189	1361	1649	215.129	199.356	161.62	193.339	182.961	241.317	302.693	0.261683	0.313041	0.296237	0.390723	0.490098	0.308728	0.292979	0.398293
Tb927.11.1000	kinetoplastid kinetochore protein 16	38	63	0	93	69	48	161	10.2066	13.2856	0	18.6939	18.0153	14.4407	50.1446	0	0.365473	0.352206	0.282321	0.980346	0.421175	0.343436	0.23539
Tb927.11.10000	Charged multivesicular body protein 3, putative	74	150	10	113	143	96	103	8.64616	13.7603	0.957391	9.88077	16.2414	12.5636	13.955	0.0247479	0.255411	0.41983	0.324759	0.360728	0.265797	0.430664	0.303539
Tb927.11.10010	vacuolar sorting-associated protein-like, putative	2107	2192	1245	2694	1862	1604	2383	209.74	171.319	101.551	200.695	180.175	178.843	275.071	0.181434	0.358568	0.321906	0.319527	0.491449	0.364356	0.311718	0.323926
Tb927.11.10020	short-chain dehydrogenase, putative	556	877	0	1157	635	552	934	98.2029	121.617	0	152.934	109.023	109.204	191.293	0	0.412041	0.293736	0.294223	0.51539	0.388763	0.312291	0.298946
Tb927.11.10040	hypothetical protein, conserved	71	302	244	197	84	123	30	14.7499	49.2588	41.5354	30.628	16.9632	28.6211	7.22694	0.544996	0.401877	0.222578	0.375545	0.0948265	0.407215	0.223746	0.369039
Tb927.11.10050	Mitoribosomal LSU assembly factor 19	123	189	13	182	186	126	4	31.95	38.5455	2.76698	35.38	46.9651	36.6595	1.20484	0.0232511	0.2973	0.394649	0.308051	0.0101243	0.316036	0.376643	0.307321
Tb927.11.10060	Biotin--acetyl-CoA-carboxylase ligase, putative	149	212	0	185	147	183	188	19.2554	21.5104	0	17.892	18.4663	26.4891	28.1726	0	0.284689	0.293828	0.421483	0.448269	0.280332	0.297513	0.422155
Tb927.11.10070	Bromodomain, putative	305	219	0	350	182	262	110	43.5709	24.5633	0	37.4185	25.2735	41.9226	18.2218	0	0.357679	0.241587	0.400734	0.174181	0.375902	0.211473	0.412625
Tb927.11.10080	LSU ribosomal protein, mitochondrial, putative	152	163	286	341	195	116	223	31.4334	26.4656	48.4632	52.7744	39.1994	26.8693	53.4755	0.407791	0.444068	0.329842	0.226091	0.449968	0.431048	0.321926	0.247026
Tb927.11.10090	hypothetical protein, conserved	690	868	1	822	704	584	419	86.283	85.2201	0.102465	76.9252	85.5747	81.7973	60.7564	0.000419426	0.314884	0.350289	0.334827	0.248699	0.323713	0.340371	0.335916				yes
Tb927.11.1010	chaperone protein DnaJ, putative	525	559	76	675	450	360	326	65.0231	54.3584	7.71294	62.5653	54.1774	49.9415	46.8197	0.0462728	0.375352	0.32503	0.299618	0.280889	0.362421	0.321451	0.316128
Tb927.11.10100	hypothetical protein, conserved	1142	1570	1118	1920	1215	1085	510	316.568	341.702	253.946	398.312	327.397	336.885	163.936	0.238987	0.374849	0.308111	0.31704	0.154279	0.355952	0.317866	0.326182
Tb927.11.10110	actin-like protein, putative	358	407	0	552	407	340	950	54.5775	48.716	0	62.9783	60.3145	58.0577	167.941	0	0.347274	0.332585	0.320141	0.926057	0.352065	0.327233	0.320702
Tb927.11.10120	hypothetical protein, conserved	319	419	24	418	272	171	696	22.6695	23.3782	1.39753	22.2305	18.7896	13.6113	57.3539	0.0255811	0.406918	0.343934	0.249147	1.04984	0.417806	0.320831	0.261363
Tb927.11.10130	hypothetical protein, conserved	674	678	902	934	498	734	740	118.813	93.8385	130.29	123.218	85.3358	144.928	151.265	0.36859	0.348583	0.241415	0.410001	0.42793	0.330014	0.239133	0.430853
Tb927.11.10140	hypothetical protein, conserved	96	122	164	211	97	115	285	16.1694	16.1335	22.6342	26.5967	15.8815	21.6956	55.6636	0.352702	0.414447	0.247477	0.338076	0.867387	0.39685	0.234347	0.368802
Tb927.11.10150	Enoyl-CoA hydratase/isomerase family, putative	1280	1754	2815	1851	1290	1526	1288	58.0586	62.4644	104.624	62.8325	56.8779	77.5286	67.7447	0.530445	0.31856	0.28837	0.393069	0.343465	0.317223	0.289435	0.393343
Tb927.11.10170	Mitochondrial ribosomal protein L20	70	230	0	260	100	65	168	13.4781	34.77	0	37.465	18.7166	14.0183	37.5096	0	0.53369	0.266619	0.199691	0.534326	0.575955	0.239829	0.184217
Tb927.11.10180	hypothetical protein, conserved	957	1122	2055	1323	873	631	754	84.2278	77.5322	148.202	87.1413	74.6886	62.2047	76.9515	0.661512	0.388964	0.33338	0.277657	0.34348	0.387971	0.329435	0.282593
Tb927.11.10190	telomerase reverse transcriptase	2752	2524	2164	3309	2789	2489	1826	124.888	89.931	80.4691	112.381	123.032	126.517	96.0897	0.222333	0.310504	0.339934	0.349562	0.265493	0.311942	0.336498	0.35156
Tb927.11.1020	ribokinase, putative	747	740	287	925	622	634	573	59.9612	46.6367	18.8768	55.5664	48.533	57.0019	53.3343	0.117174	0.344916	0.301257	0.353826	0.331061	0.349016	0.29122	0.359764
Tb927.11.10200	hypothetical protein, conserved	755	806	57	724	682	529	1405	61.5006	51.5482	3.80456	44.1359	54.0025	48.2657	132.712	0.0259867	0.301466	0.368859	0.329675	0.906479	0.306442	0.353902	0.339655
Tb927.11.10210	hypothetical protein, conserved	1778	1837	1238	1729	1528	1277	2005	105.294	85.4133	60.0743	76.6278	87.9611	84.7055	137.685	0.240977	0.307379	0.35284	0.339781	0.552299	0.311531	0.343332	0.345137
Tb927.11.10220	hypothetical protein, conserved	238	200	100	459	234	219	75	54.2202	35.7734	18.6673	78.256	51.8199	55.8829	19.8129	0.100384	0.420825	0.278663	0.300512	0.106544	0.419958	0.267942	0.3121
Tb927.11.10230	RNA polymerase-associated protein CDC73, putative	242	256	4	344	211	203	10	26.8909	22.3345	0.364207	28.6068	22.7913	25.266	1.28852	0.00475068	0.373145	0.297288	0.329567	0.0168074	0.392466	0.278147	0.329388
Tb927.11.10240	ATP-dependent protease subunit HslV	581	713	541	840	601	597	428	61.3324	59.0949	46.796	66.3612	61.6716	70.5893	52.3914	0.235603	0.334108	0.310497	0.355395	0.263774	0.333101	0.313368	0.353531
Tb927.11.10250	hypothetical protein, conserved	800	982	6211	1535	1000	919	384	146.871	141.548	934.341	210.9	178.461	188.978	81.7485	1.61556	0.364664	0.308575	0.326761	0.141351	0.349501	0.304533	0.345965
Tb927.11.10260	Peroxin 3, putative	370	446	525	546	511	321	265	39.9409	37.8005	46.438	44.1093	53.6209	38.8125	33.1715	0.340099	0.323044	0.392704	0.284252	0.242938	0.337298	0.366469	0.296233
Tb927.11.10270	Golgi SNAP receptor complex member 1, putative	372	457	1532	540	342	160	360	83.4905	80.5298	281.741	90.7003	74.6134	40.2221	93.6912	1.37077	0.441287	0.363019	0.195694	0.455839	0.256722	0.526921	0.216357
Tb927.11.10280	metallo-peptidase, Clan MC, Family M14, putative	2916	3535	2046	3666	2802	2472	2389	122.844	116.923	70.6266	115.579	114.744	116.644	116.703	0.203554	0.333112	0.330706	0.336183	0.336353	0.346076	0.321008	0.332917
Tb927.11.1030	kinetoplastid kinetochore protein 7	1259	1675	2	659	1132	1027	2374	79.236	82.7671	0.103139	31.0387	69.2532	72.3965	173.253	0.000597257	0.179738	0.40103	0.419232	1.00327	0.192622	0.390718	0.416661	5d	S phase	high G2&M	yes
Tb927.11.10300	hypothetical protein, conserved	149	174	368	303	119	151	160	17.7054	16.2336	35.8315	26.9453	13.7456	20.0977	22.0466	0.589444	0.443262	0.226121	0.330617	0.362677	0.445372	0.236163	0.318465		late G1		yes
Tb927.11.10320	TatD related DNase, putative	1260	1193	1330	1350	1194	1023	689	156.376	116.248	135.253	125.387	144.045	142.208	99.1562	0.328571	0.304603	0.34993	0.345467	0.24088	0.311876	0.344311	0.343813
Tb927.11.10330	regulator of chromosome condensation 1-like protein	10184	10602	6496	12165	10692	8733	6979	439.53	359.256	229.728	392.919	448.565	422.167	349.273	0.181797	0.31094	0.354976	0.334085	0.2764	0.315526	0.343447	0.341027
Tb927.11.10340	Serine/threonine-protein phosphatase PGAM5, mitochondrial, putative	1265	1312	6164	2100	1021	1096	844	111.444	90.7496	444.964	138.454	87.4353	108.15	86.2202	1.33207	0.414484	0.261752	0.323764	0.258114	0.408147	0.262369	0.329484
Tb927.11.10350	hypothetical protein, conserved	527	936	78	571	302	371	1357	92.0953	128.425	11.1691	74.6765	51.3016	72.6192	274.985	0.0562401	0.37602	0.25832	0.36566	1.38464	0.384004	0.248214	0.367782
Tb927.11.10360	hypothetical protein, conserved	822	1173	714	1158	868	796	743	86.8237	97.2772	61.7963	91.5369	89.1216	94.1738	91.0034	0.224851	0.333065	0.324276	0.342659	0.331123	0.322002	0.320229	0.357769
Tb927.11.10370	glycosyl hydrolase-like protein	1461	1739	1521	2215	1592	1260	1142	79.0679	73.8917	67.4492	89.7108	83.751	76.3785	71.6669	0.269969	0.359073	0.335218	0.305709	0.286851	0.35903	0.336085	0.304885
Tb927.11.10380	hypothetical protein, conserved	1500	1932	1187	2332	1785	1528	1433	147.378	149.037	95.5628	171.471	170.481	168.157	163.263	0.187338	0.336146	0.334205	0.329649	0.320056	0.339519	0.331368	0.329112
Tb927.11.10390	hypothetical protein, conserved	443	714	59	999	599	493	237	34.7003	43.911	3.78686	58.562	45.6092	43.254	21.5268	0.0256866	0.397232	0.309372	0.293396	0.146019	0.388743	0.287254	0.324003
Tb927.11.1040	TFIIF-like transcription factor subunit 1	1284	1360	2691	1509	1652	1241	1223	117.153	97.4259	201.187	103.039	146.52	126.827	129.395	0.534525	0.273758	0.389281	0.33696	0.343784	0.289992	0.367773	0.342235
Tb927.11.10400	SSU ribosomal protein, mitochondrial, putative	106	29	12	180	139	54	27	26.0438	5.59426	2.41589	33.0972	33.1978	14.8608	7.69244	0.0297685	0.407823	0.409063	0.183114	0.094786	0.444288	0.404167	0.151545
Tb927.11.10410	Cornichon protein, putative	163	269	23	223	124	78	88	40.1571	52.0324	4.64302	41.1151	29.6957	21.5239	25.1397	0.0502847	0.445283	0.32161	0.233107	0.272267	0.438915	0.308175	0.252911
Tb927.11.10420	DNA-directed RNA polymerase I subunit, putative	190	323	138	286	247	240	215	64.7245	86.3901	38.5205	72.9126	81.7917	91.575	84.929	0.15641	0.296056	0.332109	0.371834	0.344848	0.282533	0.338407	0.379061
Tb927.11.10430	hypothetical protein, conserved	553	575	1	573	388	441	1698	53.0978	43.3476	0.0786772	41.1743	36.2142	47.4286	189.056	0.000630339	0.329877	0.290138	0.379984	1.51467	0.367804	0.280415	0.351781
Tb927.11.10440	hypothetical protein, conserved	206	124	48	143	118	140	234	39.8331	18.8254	7.60529	20.6935	22.1797	30.3218	52.4681	0.103904	0.282717	0.303022	0.414261	0.716826	0.286862	0.295379	0.417758
Tb927.11.10450	UDP-N-acetylglucosamine-dolichyl-phosphate N-acetylglucosaminephosphotransferase, putative	603	695	57	552	700	529	314	59.3744	53.7295	4.5989	40.6763	67.0002	58.3428	35.852	0.027701	0.245009	0.403569	0.351422	0.215951	0.257129	0.384731	0.358139
Tb927.11.10460	dna replication complex gins protein psf2	606	672	3	448	588	438	490	91.9223	80.032	0.372878	50.8566	86.7007	74.4171	86.188	0.00175907	0.239919	0.409015	0.351067	0.406596	0.252533	0.401552	0.345915	5b			yes
Tb927.11.10470	hypothetical protein, conserved	1640	2174	1133	2064	1771	1421	1242	80.7631	84.0572	45.719	76.0677	84.7783	78.3815	70.924	0.191111	0.317972	0.354384	0.327644	0.296471	0.316389	0.336215	0.347397
Tb927.11.10480	PQQ-like domain/WD domain, G-beta repeat/Utp21 specific WD40 associated putative domain containing protein, putative	1847	2159	524	2340	1873	1623	1282	98.9842	90.8444	23.0106	93.8504	97.5739	97.4245	79.669	0.0796632	0.324912	0.337803	0.337285	0.275816	0.327866	0.326798	0.345337
Tb927.11.10490	hypothetical protein, conserved	452	557	166	817	566	575	258	44.9695	43.5092	13.5327	60.8307	54.7385	64.0764	29.7647	0.0753302	0.338615	0.304703	0.356682	0.165686	0.334535	0.304571	0.360894
Tb927.11.1050	ribosome production factor 1, putative	221	256	0	323	242	237	65	33.6071	30.565	0	36.7588	35.7726	40.368	11.4618	0	0.325589	0.316854	0.357557	0.101522	0.319844	0.312137	0.368018
Tb927.11.10500	hypothetical protein, conserved	412	624	2009	737	632	477	372	43.978	52.2961	175.718	58.8744	65.5771	57.0305	46.0451	0.968238	0.324409	0.361342	0.314249	0.253717	0.33603	0.352288	0.311682
Tb927.11.10510	ubiquinone biosynthesis methyltransferase, putative	440	604	0	950	499	407	46	76.1587	82.0824	0	123.059	83.9584	78.9063	9.23267	0	0.43039	0.29364	0.27597	0.0322907	0.424156	0.294967	0.280877
Tb927.11.10520	kinetoplastid kinetochore protein 2	1819	1684	2421	1037	1734	1323	1642	76.5943	55.674	83.5326	32.6786	70.9757	62.3985	80.175	0.503049	0.196797	0.427429	0.375775	0.482829	0.210986	0.414847	0.374167	5d	S phase	G2&M	yes
Tb927.11.10530	hypothetical protein, conserved	710	855	0	1134	638	627	410	131.949	124.756	0	157.718	115.256	130.517	88.3556	0	0.390884	0.285648	0.323468	0.218978	0.361771	0.284558	0.353671
Tb927.11.10540	hypothetical protein, conserved	560	537	5	738	532	464	672	34.6908	26.1184	0.253802	34.214	32.0358	32.1955	48.2723	0.0025781	0.347544	0.325417	0.327039	0.490347	0.359107	0.298168	0.342724		G2M
Tb927.11.10550	hypothetical protein, conserved	1980	2160	2066	2313	1950	1754	1637	115.858	99.234	99.0578	101.288	110.915	114.958	111.074	0.302779	0.309596	0.339023	0.351381	0.339507	0.307866	0.329281	0.362853
Tb927.11.10560	eukaryotic translation initiation factor 4 gamma 4	3349	3877	7053	3428	2887	2512	3556	136.8	124.341	236.071	104.793	114.634	114.932	168.436	0.706039	0.313415	0.342847	0.343738	0.503757	0.316301	0.339728	0.343972
Tb927.11.10570	LSU ribosomal protein, mitochondrial, putative	281	441	798	659	507	421	328	43.6824	53.8251	101.648	76.6666	76.6133	73.3047	59.1256	0.448611	0.338357	0.338122	0.32352	0.260943	0.338675	0.325503	0.335822
Tb927.11.10580	COG (conserved oligomeric Golgi) complex component, COG2/Domain of unknown function (DUF3510), putative	1652	2108	6335	2220	1877	1714	1229	110.236	110.441	346.384	110.863	121.752	128.108	95.0973	0.960251	0.307337	0.337522	0.355142	0.26363	0.311604	0.33758	0.350817
Tb927.11.10590	Glutathione S-transferase, C-terminal domain containing protein, putative	167	287	813	328	242	125	369	15.518	20.9385	61.9022	22.8093	21.859	13.01	39.76	1.07323	0.395458	0.378981	0.225562	0.68934	0.453015	0.332573	0.214412
Tb927.11.1060	Vasohibin	1035	801	605	1017	1048	782	575	76.8292	46.6836	36.7993	56.4973	75.6213	65.0194	49.4944	0.186667	0.286588	0.383596	0.329817	0.251065	0.288953	0.384101	0.326946			G2&M
Tb927.11.10600	Mitoribosomal SSU assembly factor 18	658	832	1592	1164	1042	519	663	76.536	75.9817	151.733	101.324	117.816	67.6172	89.4243	0.529134	0.353345	0.410856	0.235799	0.311846	0.358277	0.398796	0.242928
Tb927.11.10610	hypothetical protein, conserved	1865	2311	1885	2573	1922	1762	1835	104.033	101.213	86.159	107.412	104.218	110.09	118.694	0.267808	0.333868	0.32394	0.342192	0.368937	0.336078	0.317287	0.346634		G2M
Tb927.11.10620	hypothetical protein, conserved	288	432	0	264	274	234	191	61.6651	72.6234	0	42.303	57.0288	56.1194	47.4223	0	0.272131	0.36686	0.36101	0.305062	0.279863	0.351809	0.368329			G2&M	yes
Tb927.11.10630	hypothetical protein, conserved	3519	3763	4010	4408	4204	2820	1585	235.078	197.367	219.5	220.372	272.994	211.005	122.779	0.311626	0.312863	0.387571	0.299565	0.174311	0.316344	0.382384	0.301271
Tb927.11.10640	DNA-(apurinic or apyrimidinic site) lyase, putative	262	338	485	319	129	164	284	22.4498	22.7392	34.0527	20.4561	10.7448	15.74	28.2184	0.725436	0.435784	0.2289	0.335316	0.601147	0.446271	0.211597	0.342132
Tb927.11.10650	Adaptor protein complex AP-3 subunit beta-3	2062	2274	2538	2747	1872	1566	1041	112.804	97.6724	113.769	112.464	99.5492	95.9572	66.0371	0.369415	0.365179	0.323242	0.311579	0.214427	0.363334	0.315572	0.321095
Tb927.11.10660	Basal body protein	6883	6876	11785	7733	6734	5360	7233	73.1999	57.4136	102.698	61.5463	69.615	63.8481	89.1977	0.526629	0.315607	0.356983	0.32741	0.457402	0.317802	0.356177	0.326021		late G1		yes
Tb927.11.10670	glycosyl hydrolase, putative	2369	2530	3821	3030	2351	2160	1192	106.707	89.4739	141.028	102.139	102.939	108.977	62.2599	0.449054	0.325228	0.327773	0.346999	0.198245	0.333905	0.319994	0.346102
Tb927.11.10690	hypothetical protein, conserved	737	550	604	650	568	580	388	94.0384	55.0994	63.1498	62.0686	70.4503	82.8926	57.4079	0.293159	0.28814	0.32705	0.384811	0.266503	0.297798	0.313082	0.38912
Tb927.11.1070	glycosomal transporter (GAT3), putative	1664	1583	30	1923	1431	1122	794	95.1295	71.0541	1.40534	82.2739	79.524	71.8464	52.6362	0.00601486	0.352133	0.340364	0.307503	0.225284	0.336333	0.336505	0.327162
Tb927.11.10700	glucosidase II beta subunit-like protein, putative	764	886	260	608	657	661	758	163.584	148.945	45.6161	97.4252	136.744	158.525	188.199	0.116162	0.248094	0.34822	0.403686	0.479251	0.25105	0.338269	0.410681
Tb927.11.10710	hypothetical protein, conserved	1440	1325	5363	2198	1428	1327	741	70.2471	50.7491	214.374	80.2444	67.716	72.5082	41.9167	0.972355	0.363972	0.307146	0.328882	0.190125	0.370558	0.297495	0.331947
Tb927.11.10720	hypothetical protein, conserved	3218	3472	4252	4210	2952	3290	3020	188.968	160.077	204.595	185.015	168.506	216.396	205.642	0.35899	0.324634	0.295668	0.379697	0.360828	0.3285	0.31064	0.360859
Tb927.11.10730	SWI/SNF-related helicase, putative	1139	1678	1185	1510	1302	1033	1596	47.4329	54.8648	40.4364	47.0602	52.7064	48.1844	77.071	0.273309	0.31808	0.356242	0.325678	0.520922	0.325026	0.345128	0.329846
Tb927.11.10740	vacuolar sorting-associated protein-like, putative	71	238	63	228	131	135	356	17.3739	45.7258	12.6321	41.7537	31.1607	37.0018	101.016	0.114925	0.379868	0.283495	0.336637	0.91903	0.352355	0.291301	0.356344
Tb927.11.10750	pre-mRNA-splicing factor CWC22, putative	1214	1129	1179	1856	1495	1323	1678	100.974	73.7274	80.3527	115.528	120.872	123.253	161.839	0.223417	0.32122	0.33608	0.3427	0.449985	0.342944	0.335647	0.321409
Tb927.11.10760	kinesin-D	1442	1578	1691	1930	1570	1587	2607	96.7922	83.1627	93.0072	96.9513	102.44	119.317	202.917	0.291825	0.3042	0.321423	0.374376	0.636685	0.310973	0.315602	0.373425
Tb927.11.10770	VHS domain containing protein, putative	530	716	94	858	936	730	919	53.9113	57.1826	7.83483	65.3149	92.5501	83.1721	108.398	0.0325047	0.270975	0.383966	0.345059	0.449716	0.267832	0.369174	0.362994				yes
Tb927.11.1080	Nucleolar protein 60	1485	1792	734	1943	1787	1302	1228	150.884	142.956	61.1099	147.745	176.498	148.176	144.683	0.129355	0.312741	0.373604	0.313655	0.306261	0.31	0.37075	0.31925
Tb927.11.10800	Domain of unknown function (DUF4496), putative	400	475	323	579	432	511	250	71.5544	66.7139	47.3453	77.5133	75.1202	102.388	51.8584	0.185652	0.303948	0.294565	0.401487	0.203349	0.2974	0.282128	0.420472		G2M
Tb927.11.10820	Casein kinase II subunit beta, putative	728	816	414	954	802	661	812	95.5766	84.1118	44.5367	93.7324	102.351	97.2013	123.617	0.151855	0.319595	0.348981	0.331423	0.421492	0.32821	0.331661	0.340129
Tb927.11.10830	hypothetical protein	476	710	545	816	638	553	684	178.938	209.556	167.876	229.565	233.138	232.847	298.163	0.241358	0.330049	0.335185	0.334767	0.428672	0.333478	0.329268	0.337254
Tb927.11.10840	hypothetical protein, conserved	269	338	924	475	281	338	358	29.6732	29.2736	83.5184	39.2127	30.1312	41.7619	45.7929	0.751702	0.352932	0.271193	0.375875	0.412156	0.3452	0.263117	0.391683
Tb927.11.10850	hypothetical protein, conserved	681	731	0	715	576	466	553	86.2264	72.6703	0	67.7517	70.8945	66.0891	81.1934	0	0.330924	0.346274	0.322802	0.396577	0.34202	0.331139	0.326841
Tb927.11.10860	20S-pre-rRNA D-site endonuclease NOB1	1229	1812	421	1987	1324	1030	1065	167.027	193.348	46.883	202.095	174.912	156.792	167.837	0.087829	0.378597	0.327675	0.293728	0.31442	0.395346	0.315362	0.289292
Tb927.11.10870	32 kDa ER-associated protein	432	522	70	587	478	421	359	102.802	97.5292	13.6494	104.539	110.571	112.215	99.0637	0.0416999	0.319373	0.337803	0.342824	0.302646	0.306787	0.33111	0.362103
Tb927.11.10880	hypothetical protein, conserved	2107	2777	3073	2547	1933	2309	1712	186.527	193.019	222.914	168.743	166.343	228.956	175.745	0.395208	0.299168	0.294913	0.405919	0.311581	0.310903	0.293324	0.395773
Tb927.11.10890	hypothetical protein, conserved	482	628	823	999	538	394	325	61.9366	63.3587	86.6558	96.0698	67.2016	56.7083	48.4268	0.393927	0.436721	0.30549	0.257789	0.220142	0.460258	0.292133	0.247609
Tb927.11.1090	calpain-like protein, putative	3295	2891	177	1289	1107	1289	9471	33.9041	23.3556	1.49234	9.92591	11.0724	14.8559	113.004	0.0416224	0.276841	0.308817	0.414343	3.15177	0.299088	0.29912	0.401792	S4	S phase
Tb927.11.10900	Component of motile flagella 9	428	214	26	144	90	154	746	29.6383	11.6351	1.4753	7.46265	6.05828	11.9449	59.9033	0.0579327	0.293046	0.237899	0.469055	2.35231	0.296538	0.21954	0.483922	S4
Tb927.11.10920	hypothetical protein, conserved	459	367	497	392	429	333	483	36.2349	22.7471	32.1491	23.1591	32.9207	29.4448	44.2144	0.375905	0.270789	0.384926	0.344285	0.516979	0.264636	0.384096	0.351268
Tb927.11.10930	tubulin delta chain	1201	1243	1276	989	1125	869	1500	124.68	101.314	108.543	76.8369	113.528	101.047	180.57	0.372473	0.263672	0.389579	0.34675	0.61964	0.242077	0.395797	0.362126		late G1	G2&M
Tb927.11.10940	hypothetical protein, conserved	723	1265	23	825	762	788	1381	38.8272	53.3377	1.0121	33.1568	39.7786	47.3995	85.999	0.00841069	0.275538	0.330566	0.393897	0.714664	0.279401	0.319131	0.401468		S phase	high G2&M
Tb927.11.10950	DnaJ domain containing protein, putative	873	1051	3184	1072	673	683	632	152.707	144.342	456.369	140.333	114.435	133.819	128.193	1.17443	0.361138	0.294489	0.344373	0.329896	0.357298	0.28598	0.356723
Tb927.11.10960	2OG-Fe(II) oxygenase superfamily, putative	1061	1318	2504	1247	1333	989	590	78.6628	76.7212	152.12	69.1897	96.0684	82.1297	50.7234	0.614904	0.279681	0.388331	0.331988	0.205036	0.301192	0.370604	0.328204
Tb927.11.10970	RWD domain/Uncharacterized protein family UPF0029, putative	393	448	1130	685	343	309	309	84.2465	75.4021	198.488	109.893	71.4743	74.1939	76.8104	0.776676	0.430007	0.279676	0.290317	0.300556	0.419899	0.27435	0.30575
Tb927.11.10980	Got1/Sft2-like family, putative	1351	1444	18	1601	1299	1418	1171	271.65	227.965	2.96568	240.917	253.899	319.361	273.032	0.00364256	0.295903	0.311847	0.39225	0.335348	0.31173	0.315911	0.37236
Tb927.11.10990	methylthioribose-1-phosphate isomerase, putative	318	409	1	455	347	225	301	49.0978	49.5798	0.126512	52.5736	52.0789	38.9106	53.8895	0.000881232	0.366206	0.362759	0.271035	0.375372	0.367333	0.359835	0.272832
Tb927.11.1100	cysteine peptidase, Clan CA, family C2, putative	31	42	16	14	10	31	29	1.71032	1.81932	0.723323	0.578048	0.536304	1.9157	1.8553	0.238717	0.190772	0.176995	0.632233	0.612302	0.402502	0.047969	0.549529		S phase
Tb927.11.11000	Calponin homology (CH) domain containing protein, putative	2337	2857	2629	2696	1988	1654	1966	253.936	243.738	234.075	219.234	209.981	201.304	247.715	0.371242	0.347704	0.333029	0.319267	0.392875	0.33627	0.335745	0.327985				yes
Tb927.11.11010	hypothetical protein, conserved	705	938	0	685	630	549	1270	71.5919	74.7866	0	52.0579	62.1888	62.445	149.548	0	0.294626	0.351962	0.353412	0.846379	0.306159	0.340465	0.353376		G2M
Tb927.11.11020	hypothetical protein, conserved	2201	2472	1887	2816	2260	1951	1369	75.8895	66.9201	53.3128	72.6633	75.7472	75.3476	54.7353	0.238261	0.32474	0.338523	0.336737	0.244618	0.340895	0.316716	0.342389
Tb927.11.11030	exosome-associated protein 4	448	546	85	592	293	313	201	96.264	92.1138	14.9659	95.1982	61.1998	75.3322	50.0823	0.0645832	0.410815	0.2641	0.325086	0.216123	0.416707	0.257258	0.326035
Tb927.11.11040	hypothetical protein, conserved	271	346	23	332	210	214	191	46.7731	46.8866	3.25276	42.8831	35.2324	41.3705	38.2263	0.0272229	0.358896	0.294867	0.346237	0.319923	0.361228	0.276001	0.362772
Tb927.11.11050	hypothetical protein, conserved	635	1142	176	1059	983	716	356	87.9455	124.18	19.9733	109.763	132.34	111.072	57.1731	0.0565537	0.31079	0.374715	0.314495	0.161884	0.316217	0.366919	0.316864
Tb927.11.11080	Nucleoporin NUP149	789	520	586	648	580	460	749	31.6104	16.3569	19.2375	19.4289	22.588	20.6424	34.7966	0.307017	0.310072	0.360489	0.329439	0.55533	0.314869	0.348261	0.33687
Tb927.11.11090	Nucleoporin NUP140	1163	1099	75	476	554	566	2257	47.7749	35.4457	2.52452	14.6335	22.1221	26.0428	107.511	0.0402004	0.233024	0.352272	0.414704	1.71201	0.254849	0.350225	0.394926	S4
Tb927.11.11100	glucosamine 6-phosphate N-acetyltransferase	629	699	318	1023	707	555	509	207.272	180.848	85.8649	252.283	226.468	204.849	194.496	0.125607	0.36905	0.331287	0.299662	0.284517	0.352111	0.336519	0.31137
Tb927.11.11110	Serine/threonine-protein kinase NEK20, putative	1886	2005	1805	2368	2164	1724	1279	224.846	187.674	176.326	211.274	250.782	230.213	176.814	0.254708	0.30519	0.362261	0.332549	0.255412	0.320001	0.354128	0.325871
Tb927.11.11120	hypothetical protein, conserved	219	328	1256	331	269	208	289	36.9208	43.4157	173.506	41.7615	44.0835	39.2772	56.4972	1.38669	0.333766	0.352324	0.313911	0.451536	0.336686	0.329164	0.33415
Tb927.11.11130	hypothetical protein, conserved	39	43	43	53	98	44	52	11.8613	10.2679	10.716	12.0633	28.9728	14.9889	18.3389	0.191272	0.215319	0.517141	0.26754	0.327334	0.237717	0.484888	0.277395
Tb927.11.11140	hypothetical protein	1541	1906	2145	2428	1571	1289	1401	93.5155	90.8134	106.661	110.268	92.6731	87.6162	98.5874	0.367091	0.379506	0.318949	0.301545	0.339304	0.364492	0.319595	0.315914
Tb927.11.11150	U5 snRNP-specific 40 kDa protein	1320	1070	629	1574	1166	824	993	241.361	153.611	94.2414	215.387	207.247	168.761	210.545	0.159355	0.364202	0.350438	0.28536	0.356014	0.380889	0.351088	0.268023
Tb927.11.11160	Low-affinity phosphate transporter PHO91 (fragment)	1028	1303	2	1399	1143	1030	810	59.387	59.1002	0.0946729	60.4835	64.1861	66.6478	54.2607	0.000494847	0.316142	0.335495	0.348362	0.283616	0.320982	0.326989	0.35203
Tb927.11.11170	hypothetical protein, conserved	525	615	0	537	582	598	328	117.394	107.971	0	89.8632	126.505	149.775	85.0477	0	0.245432	0.345507	0.409061	0.23228	0.250625	0.339143	0.410232
Tb927.11.11200	oligomeric golgi complex component 8, putative	543	659	505	822	841	616	125	57.8932	55.1645	44.1181	65.5874	87.1607	73.5629	15.454	0.194945	0.289811	0.385137	0.325052	0.0682864	0.288726	0.355493	0.355782
Tb927.11.11210	paraflagellar rod component, putative	799	903	1498	1168	895	769	631	86.5596	76.8073	132.977	94.6962	94.2515	93.3137	79.2684	0.471115	0.335491	0.333916	0.330593	0.280833	0.324032	0.33107	0.344898		G2M
Tb927.11.11220	dynein heavy chain, putative	2244	2518	176	703	709	960	8589	29.9369	26.3746	1.92395	7.01877	9.19448	14.3452	132.871	0.0629599	0.229683	0.300882	0.469434	4.34809	0.243894	0.296179	0.459927	1b	S phase
Tb927.11.11240	hypothetical protein, conserved	544	491	200	590	691	419	800	103.32	73.2171	31.1252	83.8605	127.573	89.1351	176.188	0.103554	0.279006	0.424439	0.296555	0.586183	0.283854	0.407632	0.308515			G2&M
Tb927.11.11250	cytosolic malate dehydrogenase	638	762	338	814	721	546	498	80.7256	75.6993	35.0433	77.079	88.6794	77.3809	73.0672	0.144129	0.317016	0.364727	0.318257	0.300516	0.317672	0.355447	0.32688
Tb927.11.11260	hypothetical protein, conserved	1213	1740	1214	1574	1157	927	1531	154.017	173.461	126.306	149.566	142.803	131.837	225.416	0.297747	0.352579	0.336636	0.310785	0.531383	0.299506	0.35158	0.348913
Tb927.11.11270	conserved protein	958	982	920	910	486	721	611	101.071	81.3428	79.533	71.8495	49.8419	85.2015	74.749	0.384416	0.347279	0.240907	0.411814	0.361293	0.363845	0.235767	0.400388
Tb927.11.11280	hypothetical protein, conserved	1232	1325	816	1238	1214	1084	1427	71.4447	60.3284	38.7746	53.7281	68.4345	70.4108	95.959	0.20135	0.279001	0.355368	0.365631	0.498299	0.283386	0.340666	0.375948
Tb927.11.11290	heat shock protein 70, putative	504	738	3	661	416	490	461	39.4274	45.3284	0.192303	38.6981	31.6342	42.9352	41.8187	0.00169778	0.341652	0.279288	0.37906	0.369203	0.383255	0.261538	0.355207
Tb927.11.1130	calpain-like cysteine peptidase, putative	9927	11655	8144	9976	7776	7200	16039	108.633	100.139	73.0263	81.6998	82.7174	88.2524	203.528	0.289019	0.323346	0.327374	0.34928	0.805509	0.329868	0.321849	0.348283		S phase
Tb927.11.11300	hypothetical protein, conserved	47	93	0	194	88	45	0	14.464	22.4709	0	44.68	26.3251	15.5115	0	0	0.516433	0.304278	0.179289	0	0.539053	0.284669	0.176278
Tb927.11.11310	hypothetical protein, conserved	259	328	31	164	164	232	86	30.2033	30.0313	2.96219	14.3126	18.5906	30.3035	11.6293	0.0468652	0.226441	0.294125	0.479434	0.183989	0.163849	0.297031	0.539121
Tb927.11.11320	hypothetical protein, conserved	389	370	9	431	421	374	404	51.1074	38.1665	0.96889	42.3772	53.7667	55.0372	61.5486	0.0064088	0.280308	0.355644	0.364048	0.407118	0.284571	0.332079	0.38335
Tb927.11.11330	heat shock protein 70	688	386	45	547	347	381	152	61.2652	26.9873	3.28349	36.453	30.0367	38.0015	15.6954	0.0314236	0.348862	0.287456	0.363681	0.150207	0.393915	0.252713	0.353372
Tb927.11.11340	gamma-tubulin complex component 3	928	1026	747	920	887	791	926	55.1904	47.9081	36.4027	40.9472	51.2786	52.6917	63.86	0.251196	0.282555	0.353847	0.363598	0.440664	0.28372	0.33813	0.37815
Tb927.11.11350	hypothetical protein, conserved	592	676	4282	1100	662	640	548	57.9456	51.9507	343.434	80.5772	62.9874	70.1664	62.1987	1.60685	0.377003	0.294704	0.328293	0.291014	0.37549	0.299274	0.325236
Tb927.11.11360	receptor for activated C kinase 1	210	198	33	256	266	139	109	32.7012	24.2078	4.21071	29.8335	40.2645	24.2443	19.6822	0.0446323	0.316227	0.426792	0.256982	0.208625	0.32562	0.409533	0.264847
Tb927.11.11380	SUMO-interacting motif-containing protein	739	1003	201	1312	917	760	919	79.2088	84.4066	17.6532	105.241	95.5422	91.2416	114.221	0.060451	0.360383	0.327172	0.312445	0.391136	0.350335	0.321887	0.327778
Tb927.11.11390	2OG-Fe(II) oxygenase superfamily, putative	860	1232	1092	1211	796	735	423	136.256	153.255	141.768	143.59	122.594	130.435	77.7142	0.357442	0.362034	0.309097	0.328869	0.195942	0.35235	0.304218	0.343432
Tb927.11.11400	hypothetical protein	1667	2223	1982	2531	1697	1801	1200	83.2901	87.2054	81.1445	94.6391	82.4207	100.791	69.525	0.292043	0.340611	0.296636	0.362752	0.250224	0.347756	0.292971	0.359273
Tb927.11.11410	trans-sialidase, putative	2915	3691	7573	3796	3379	3158	2634	175.839	174.81	374.319	171.365	198.135	213.373	184.244	0.642196	0.294001	0.339928	0.36607	0.316097	0.297558	0.331244	0.371199
Tb927.11.11420	hypothetical protein	1930	2460	3637	3106	2218	2246	1545	61.9461	61.9923	95.6527	74.6069	69.2014	80.7451	57.5026	0.425969	0.332246	0.308173	0.359581	0.256075	0.347977	0.30389	0.348133
Tb927.11.11430	cullin 1, putative	2954	3225	3218	3432	2658	2637	1664	118.114	101.243	105.433	102.697	103.31	118.1	77.1519	0.325301	0.316862	0.318752	0.364386	0.238044	0.311423	0.317999	0.370579
Tb927.11.11440	A/G-specific adenine glycosylase, putative	407	266	1	166	315	367	273	34.9568	17.9376	0.0703777	10.6701	26.2993	35.3064	27.1896	0.000973738	0.14763	0.363875	0.488496	0.376192	0.154928	0.342554	0.502517
Tb927.11.11450	Galactose oxidase, central domain containing protein, putative	990	1007	2875	1696	1132	830	1203	86.1715	68.8183	205.052	110.478	95.7792	80.9201	121.422	0.714026	0.384703	0.33352	0.281778	0.422811	0.353138	0.34756	0.299302
Tb927.11.11460	Mitochondrial import receptor subunit ATOM69	1146	1212	1370	1433	1322	1113	566	93.8559	77.9338	91.938	87.8302	105.246	102.099	53.7521	0.311469	0.297553	0.356554	0.345893	0.182102	0.316666	0.341628	0.341706
Tb927.11.11470	kinetoplast ribosomal PPR-repeat containing protein 14	457	619	2150	612	345	430	538	93.4428	99.3725	360.218	93.6487	68.5718	98.4801	127.56	1.38173	0.35922	0.263029	0.377752	0.489296	0.346091	0.252687	0.401222
Tb927.11.11480	Trichohyalin, putative	2464	2522	3461	2496	2064	1549	1753	140.115	112.599	161.266	106.221	114.091	98.661	115.592	0.50558	0.333009	0.357682	0.309309	0.362389	0.339441	0.354379	0.30618
Tb927.11.11490	2,3-bisphosphoglycerate-independent phosphoglycerate mutase-like protein, putative	2133	1763	517	2627	2093	1898	1814	116.442	75.5647	23.1264	107.325	111.067	116.056	114.831	0.069148	0.320902	0.332091	0.347007	0.343345	0.307814	0.341573	0.350613
Tb927.11.1150	radial spoke protein 3	420	370	162	245	183	311	1410	26.4147	18.2702	8.3485	11.5314	11.1878	21.9082	102.829	0.187071	0.258393	0.250693	0.490914	2.30418	0.258624	0.239877	0.501499	S4
Tb927.11.11500	cyclin dependent kinase-binding protein, putative	1142	1142	642	1408	1085	827	1193	66.2679	52.0295	30.526	61.145	61.2017	53.7518	80.2749	0.173346	0.34722	0.347543	0.305237	0.455852	0.360475	0.326882	0.312643				yes
Tb927.11.11510	hd phosphohydrolase family protein	554	412	1131	592	406	225	284	85.9739	50.1996	143.819	68.7542	61.2462	39.1102	51.1066	0.850445	0.406564	0.362167	0.23127	0.302208	0.426106	0.386984	0.18691
Tb927.11.11520	glycosomal membrane protein	255	342	200	422	297	344	19	40.9374	43.1074	26.3092	50.7006	46.3482	61.857	3.53701	0.165565	0.319061	0.291671	0.389268	0.0222585	0.348344	0.276287	0.375369
Tb927.11.11530	histone acetyltransferase, putative	2553	3622	3410	3497	2984	2688	2715	156.445	174.263	171.223	160.372	177.749	184.497	192.923	0.327626	0.306862	0.340112	0.353026	0.369147	0.314726	0.335672	0.349602
Tb927.11.11570	Translation initiation factor eIF-2B subunit epsilon, putative	2761	1982	4484	2957	1758	1661	1545	160.369	90.3865	213.411	128.536	99.2588	108.062	104.06	0.635422	0.382711	0.295539	0.32175	0.309834	0.36665	0.290156	0.343194
Tb927.11.11580	hypothetical protein, conserved	3029	3120	8336	3437	2492	2405	2941	247.736	200.35	558.657	210.373	198.123	220.321	278.925	0.888426	0.334554	0.315073	0.350373	0.443571	0.329191	0.324318	0.346491		late G1
Tb927.11.11590	Eukaryotic translation initiation factor 3 subunit E	615	560	427	798	495	488	268	51.8649	37.0794	29.5069	50.3643	40.5789	46.0966	26.2081	0.215317	0.367516	0.296111	0.336374	0.191245	0.380985	0.296827	0.322189
Tb927.11.1160	Region in Clathrin and VPS, putative	2238	3315	1771	3374	2759	2493	1689	114.401	133.045	74.1798	129.073	137.094	142.739	100.116	0.181411	0.315655	0.33527	0.349075	0.244838	0.324193	0.32748	0.348327
Tb927.11.11600	hypothetical protein, conserved	5590	7779	5071	8628	7999	4815	6392	166.253	181.646	123.58	192.038	231.254	160.4	220.443	0.211721	0.329006	0.396192	0.274802	0.37767	0.333444	0.38563	0.280926
Tb927.11.11610	Cactus-binding C-terminus of cactin protein, putative	921	1085	649	1430	1008	807	835	82.6212	76.4202	47.7062	96.0039	87.9001	81.0879	86.8602	0.180029	0.36229	0.331709	0.306001	0.327784	0.36301	0.33703	0.29996
Tb927.11.11620	hypothetical protein, conserved	747	971	943	1236	841	736	741	91.5198	93.4028	94.6681	113.327	100.158	101	105.272	0.301025	0.360357	0.318483	0.32116	0.334745	0.365211	0.324539	0.31025			early S
Tb927.11.11630	LSU ribosomal protein, mitochondrial, putative	147	117	818	152	119	86	74	34.4841	21.5493	157.236	26.6849	27.136	22.597	20.1296	2.05758	0.349198	0.3551	0.295703	0.263415	0.271679	0.397366	0.330955
Tb927.11.11640	DNA replication licensing factor MCM6	1359	1212	5287	1000	1376	886	980	89.7283	62.8288	286.033	49.4118	88.3131	65.523	75.0306	1.40731	0.243111	0.434509	0.32238	0.369158	0.245493	0.4096	0.344907	5b
Tb927.11.11650	Centrosomal protein of 164 kDa, putative	1760	1964	2	1777	1559	1342	1595	102.819	90.0843	0.0957391	77.6909	88.5328	87.8141	108.05	0.000376869	0.305824	0.348503	0.345673	0.42533	0.297538	0.347795	0.354666
Tb927.11.11660	conserved protein	507	721	1	714	546	507	344	83.687	93.4397	0.135253	88.2001	87.6071	93.7364	65.8431	0.000501786	0.32722	0.32502	0.34776	0.244276	0.302898	0.320617	0.376486
Tb927.11.11670	dolichyl-lipid chaperone, putative	768	913	638	1089	839	785	660	71.9161	67.1246	48.9534	76.3156	76.3701	82.335	71.6656	0.208294	0.324719	0.32495	0.350331	0.304933	0.317509	0.323939	0.358552
Tb927.11.11680	2-oxoglutarate dehydrogenase E2 component, putative	302	544	758	436	372	304	143	19.3145	27.3163	39.7232	20.8682	23.1269	21.7772	10.6051	0.603951	0.31728	0.351621	0.3311	0.16124	0.32599	0.331927	0.342083
Tb927.11.11690	Vacuolar proton pump subunit B, putative	855	764	144	650	650	566	512	62.7747	44.0411	8.6632	35.7152	46.3904	46.5463	43.5904	0.0673383	0.277611	0.360589	0.3618	0.338824	0.281117	0.34435	0.374534
Tb927.11.1170	hypothetical protein, conserved	3571	4188	3672	4505	3651	3479	2868	267.265	246.096	225.192	252.329	265.62	291.646	248.905	0.278153	0.311673	0.32809	0.360237	0.307443	0.310575	0.318585	0.37084				yes
Tb927.11.11700	nucleotidyl transferase, putative	1501	1427	1680	1876	1293	929	1454	128.011	95.5514	117.402	119.735	107.192	88.7428	143.792	0.371913	0.379304	0.33957	0.281125	0.455513	0.375569	0.320473	0.303958
Tb927.11.11710	Putative serine esterase (DUF676), putative	489	772	1301	718	457	420	410	62.3945	77.3395	136.023	68.5619	56.6827	60.0257	60.663	0.734187	0.370064	0.305946	0.32399	0.32743	0.394284	0.299115	0.306601
Tb927.11.11720	FG-GAP repeat protein, putative	931	1056	1756	1023	894	911	503	90.1072	80.2453	139.262	74.098	84.1093	98.7594	56.4521	0.541945	0.288356	0.327316	0.384328	0.219686	0.295902	0.309085	0.395013
Tb927.11.11730	MRP protein, putative	1116	976	1739	1207	1081	946	1344	184.546	126.717	235.634	149.372	173.765	175.219	257.716	0.472822	0.299729	0.348677	0.351594	0.517133	0.301505	0.345088	0.353407
Tb927.11.11740	membrane-bound acid phosphatase, putative	1521	1949	1226	2189	1668	1360	959	134.716	135.534	88.9768	145.096	143.609	134.92	98.494	0.210037	0.34251	0.339	0.31849	0.232502	0.337325	0.352467	0.310208		early G1
Tb927.11.11760	hypothetical protein, conserved	373	651	1	691	267	350	359	57.6877	79.05	0.126728	79.9785	40.1405	60.6307	64.383	0.000701123	0.442482	0.222078	0.33544	0.3562	0.479809	0.192325	0.327866
Tb927.11.11770	Eukaryotic translation initiation factor 4E-3	501	1004	1123	731	572	444	362	27.8866	43.8772	51.2196	30.4507	30.9493	27.6816	23.3652	0.574973	0.341829	0.347427	0.310745	0.26229	0.350353	0.329346	0.320301				yes
Tb927.11.11780	acyl-CoA dehydrogenase, putative	757	717	2006	946	1143	554	435	60.8446	45.2472	132.116	56.9034	89.3037	49.8754	40.5432	0.673777	0.290201	0.455439	0.254359	0.206766	0.30648	0.450306	0.243214
Tb927.11.11790	R3H domain containing protein, putative	1090	980	1863	1699	1013	767	931	109.343	77.1856	153.135	127.549	98.7803	86.1806	108.297	0.490016	0.408145	0.316086	0.275769	0.346539	0.410008	0.300997	0.288994
Tb927.11.1180	cdc2-related kinase 6, putative	437	452	1444	665	499	363	351	71.6117	58.155	193.895	81.554	79.4877	66.6285	66.6979	0.851651	0.358211	0.349135	0.292653	0.292958	0.342912	0.359237	0.297852
Tb927.11.11800	DNA repair and recombination helicase protein PIF3	1261	1643	4090	2087	1572	1310	934	80.1677	82.0102	213.062	99.2951	97.1479	93.2837	68.8547	0.735388	0.34272	0.335309	0.321971	0.237654	0.353099	0.328249	0.318651
Tb927.11.11810	hypothetical protein, conserved	1288	1554	148	1540	1265	996	747	66.0625	62.5801	6.22012	59.1127	63.0705	57.2201	44.4286	0.0346711	0.329496	0.351557	0.318947	0.247646	0.337408	0.331568	0.331024			early S
Tb927.11.11840	hypothetical protein, conserved	252	194	19	284	190	167	66	111.872	67.6188	6.91147	94.3536	81.9916	83.0397	33.9755	0.0266456	0.363759	0.3161	0.320141	0.130985	0.364374	0.303976	0.33165
Tb927.11.11850	splicing factor 3B subunit 1, putative	1517	1577	9	1523	1341	988	1679	79.3549	64.7688	0.38577	59.6223	68.1889	57.8889	101.845	0.00207738	0.321068	0.367199	0.311733	0.54844	0.319112	0.36715	0.313738
Tb927.11.11860	leucine-rich repeat protein (LRRP), putative	715	991	1326	850	882	805	424	50.7118	55.1852	77.0626	45.1172	60.809	63.9512	34.8715	0.453637	0.265587	0.357958	0.376455	0.205274	0.247731	0.369859	0.38241
Tb927.11.11870	Mitoribosomal SSU assembly factor 23	549	455	16	1019	849	703	436	90.7021	59.0204	2.16602	125.991	136.348	130.092	83.5283	0.00551949	0.321053	0.347445	0.331503	0.212848	0.321459	0.336255	0.342286
Tb927.11.11880	conserved protein	1708	1796	1338	1727	1571	1252	1721	65.261	53.8789	41.8909	49.3832	58.3498	53.5822	76.2517	0.259684	0.306129	0.361713	0.332159	0.472687	0.315014	0.344859	0.340127				yes
Tb927.11.1190	Ring finger domain/PHD-finger, putative	472	687	1101	722	570	475	349	50.2644	57.4409	96.0734	57.5409	59.0051	56.6581	43.0969	0.554683	0.332214	0.340668	0.327118	0.248821	0.347065	0.331518	0.321417
Tb927.11.11900	Coatomer subunit gamma	1170	679	749	558	517	463	1097	56.2745	25.6414	29.5192	20.0854	24.172	24.9435	61.1835	0.426573	0.290248	0.349302	0.36045	0.884143	0.273895	0.343291	0.382814
Tb927.11.11910	hypothetical protein, conserved	265	534	1488	458	440	235	489	43.9013	69.4575	201.991	56.783	70.8568	43.6064	93.9384	1.17954	0.331587	0.413771	0.254642	0.548558	0.341855	0.400349	0.257796
Tb927.11.11920	molybdenum cofactor biosynthesis protein, putative	1506	1546	956	1884	1616	1009	975	111.246	89.6636	57.865	104.151	116.038	83.4838	83.5156	0.190551	0.342971	0.382115	0.274914	0.275019	0.338779	0.375748	0.285473		late G1
Tb927.11.11930	SelR domain containing protein, putative	1081	1204	2197	1142	1156	810	825	299.202	261.644	498.272	236.552	311.024	251.116	264.786	0.623861	0.296174	0.389417	0.314409	0.331525	0.314602	0.366875	0.318523
Tb927.11.11940	protein phosphatase 2A, putative	983	1020	2703	1493	898	700	456	150.491	122.604	339.08	171.056	133.638	120.035	80.9515	0.798343	0.402742	0.314644	0.282614	0.190596	0.403218	0.307951	0.288831
Tb927.11.11950	cytochrome oxidase assembly protein, putative	663	783	0	921	817	527	332	92.6717	85.9293	0	96.3416	111.007	82.5077	53.8113	0	0.332377	0.382974	0.28465	0.185648	0.342915	0.364324	0.292761
Tb927.11.11960	hypothetical protein, conserved	1036	1272	4099	1573	1155	827	1303	93.6782	90.3051	303.707	106.446	101.521	83.7596	136.624	1.04107	0.364882	0.348002	0.287117	0.468327	0.379133	0.337184	0.283683
Tb927.11.11970	hypothetical protein	652	858	11	903	610	542	425	46.6259	48.1741	0.64457	48.3269	42.404	43.414	35.2429	0.00480503	0.360259	0.316106	0.323635	0.262722	0.376555	0.300545	0.3229
Tb927.11.11990	hypothetical protein	507	705	0	621	887	563	670	60.6427	66.2073	0	55.5883	103.131	75.4275	92.9283	0	0.237407	0.440456	0.322137	0.39688	0.252753	0.440693	0.306554
Tb927.11.1200	hypothetical protein, conserved	816	780	194	1190	832	600	795	77.3281	58.0347	15.0642	84.3947	76.642	63.6867	87.3608	0.0670345	0.375549	0.341051	0.2834	0.388748	0.372854	0.332472	0.294674
Tb927.11.12000	hypothetical protein, conserved	183	415	42	441	411	386	182	20.8714	37.1615	3.92506	37.6408	45.5657	49.3102	24.0698	0.0296194	0.284046	0.343849	0.372106	0.181636	0.2937	0.341486	0.364813
Tb927.11.12010	hypothetical protein	285	225	175	349	267	196	188	103.91	64.4083	52.2816	95.2269	94.6283	80.0423	79.4828	0.193709	0.352826	0.350608	0.296566	0.294493	0.35988	0.329819	0.310301
Tb927.11.12020	hypothetical protein, conserved	839	922	1904	1235	844	723	332	174.698	150.731	324.856	192.448	170.83	168.622	80.1616	0.610745	0.361812	0.32117	0.317018	0.150708	0.340611	0.330248	0.329141
Tb927.11.12030	hypothetical protein, conserved	711	827	493	1069	687	553	625	99.7649	91.1087	56.683	112.255	93.7048	86.9128	101.693	0.193541	0.38329	0.31995	0.296759	0.347225	0.381453	0.306805	0.311742		G2M
Tb927.11.12040	Cytochrome c oxidase component, putative	294	479	0	390	254	374	210	124.143	158.802	0	123.242	104.257	176.887	102.824	0	0.304764	0.257815	0.437421	0.254273	0.320929	0.279895	0.399175
Tb927.11.12050	hypothetical protein, conserved	136	216	18	254	267	166	170	13.198	16.4577	1.43133	18.4469	25.187	18.0438	19.1302	0.0232066	0.299086	0.408365	0.292549	0.310164	0.300706	0.397158	0.302136
Tb927.11.12060	Peroxisomal biogenesis factor 11 (PEX11), putative	397	562	2341	533	503	310	382	73.5541	81.7521	355.398	73.9034	90.5902	64.3322	82.0696	1.55314	0.322968	0.395891	0.28114	0.358655	0.335496	0.372333	0.29217
Tb927.11.12070	hypothetical protein, conserved	614	1044	100	846	873	654	766	111.931	149.427	14.9376	115.418	154.701	133.54	161.925	0.0370054	0.28593	0.383247	0.330823	0.401143	0.299632	0.355026	0.345342
Tb927.11.12080	N-acetyl-D-glucosaminylphosphatidylinositol de-N-acetylase	42	89	0	63	85	59	39	9.1219	15.1765	0	10.2399	17.9453	14.3529	9.82207	0	0.240724	0.421865	0.337411	0.2309	0.239855	0.44527	0.314875
Tb927.11.12090	endonuclease III, putative	304	350	17	271	256	224	134	69.6054	62.9193	3.18945	46.4365	56.9778	57.447	35.5776	0.0198273	0.288674	0.354205	0.357121	0.221169	0.310184	0.322405	0.367411
Tb927.11.1210	Domain of unknown function (DUF4470)/Domain of unknown function (DUF4471), putative	1136	1010	727	1293	1026	1271	1688	119.642	83.5166	62.739	101.912	105.039	149.934	206.148	0.175796	0.285559	0.294321	0.42012	0.577633	0.294312	0.292978	0.41271
Tb927.11.12100	RNA-binding protein, putative	192	413	33	299	163	157	49	30.4466	51.4201	4.28794	35.4837	25.1259	27.8861	9.01022	0.0484537	0.400966	0.283922	0.315112	0.101815	0.393643	0.294511	0.311845
Tb927.11.12110	RNA helicase, putative	1239	1230	1038	1719	1104	933	696	56.5237	44.0566	38.802	58.6889	48.9582	47.6751	36.8189	0.249816	0.377853	0.315204	0.306943	0.237049	0.378507	0.305922	0.315571
Tb927.11.12120	RNA-binding protein, putative	101	277	573	238	228	258	218	7.01818	15.1122	32.6254	12.3766	15.4005	20.0804	17.5656	0.681719	0.258613	0.321799	0.419588	0.367039	0.266982	0.318181	0.414837
Tb927.11.12130	hypothetical protein	365	745	27	402	382	387	371	10.2733	16.4633	0.622697	8.46764	10.4514	12.2005	12.1085	0.0200098	0.2721	0.335848	0.392052	0.389097	0.284594	0.314758	0.400649
Tb927.11.12140	hypothetical protein	101	208	0	173	156	192	39	13.376	21.6279	0	17.1464	20.0829	28.4811	5.98924	0	0.260939	0.305628	0.433434	0.0911461	0.251787	0.292329	0.455884
Tb927.11.12160	hypothetical protein, conserved	536	576	437	738	469	374	153	146.348	123.478	97.7687	150.799	124.477	114.378	48.4412	0.250911	0.387007	0.319456	0.293537	0.124318	0.388358	0.319087	0.292555
Tb927.11.12170	hypothetical protein, conserved	489	453	760	574	489	473	569	43.1635	31.3944	54.9692	37.9176	41.9579	46.7649	58.2402	0.434057	0.299412	0.331315	0.369273	0.459886	0.302044	0.316126	0.38183
Tb927.11.12180	kinesin, putative	1123	1213	1946	1622	1137	912	948	69.0259	58.5382	98.0105	74.6112	67.9343	62.7881	67.5682	0.477323	0.363366	0.330849	0.305786	0.329066	0.350978	0.329652	0.31937
Tb927.11.12190	FHA domain containing protein, putative	717	743	1721	953	633	484	264	73.0557	59.4388	143.686	72.6689	62.6953	55.2371	31.1918	0.753854	0.381261	0.328934	0.289804	0.16365	0.359366	0.331903	0.30873
Tb927.11.1220	hypothetical protein, conserved	1861	1869	562	1487	1527	1245	3321	110.497	87.1286	27.3426	66.075	88.1335	82.7989	228.653	0.115366	0.278789	0.37186	0.349352	0.964749	0.292229	0.371054	0.336717		late G1	early S	yes
Tb927.11.12200	hypothetical protein, conserved	561	805	392	678	560	331	490	86.7635	97.7499	49.6773	78.4739	84.1897	57.3393	87.8765	0.225803	0.356695	0.382675	0.26063	0.399433	0.363183	0.384348	0.252469
Tb927.11.12210	Domain of unknown function (DUF4586), putative	413	714	141	611	481	399	207	31.6807	43.002	8.8626	35.0757	35.8663	34.2821	18.4127	0.084226	0.333343	0.340856	0.325801	0.174985	0.347351	0.328236	0.324413		G2M
Tb927.11.12220	catalytic subunit of the vacuolar transporter chaperone 4	1146	1701	896	1557	1273	1021	630	84.9994	99.0562	54.4549	86.4253	91.7817	84.8217	54.1844	0.20703	0.328577	0.348942	0.322481	0.206002	0.332669	0.350905	0.316426
Tb927.11.12230	ATP-dependent protease ATPase subunit HslU2	1095	1388	1197	1422	1446	1309	792	98.6692	98.1981	88.3811	95.8933	126.658	132.117	82.7551	0.249194	0.270375	0.357117	0.372508	0.233331	0.282439	0.342966	0.374595
Tb927.11.12240	cysteine peptidase, Clan CA, family C19, putative	2964	2602	2563	3466	2822	2472	1772	155.093	106.897	109.89	135.726	143.538	144.881	107.517	0.259087	0.319999	0.338417	0.341584	0.253492	0.298783	0.356081	0.345136
Tb927.11.12250	DNA replication licensing factor MCM4	2617	2426	400	3278	2978	2146	2261	182.336	132.71	22.8363	170.922	201.692	167.474	182.672	0.0422825	0.31647	0.373443	0.310087	0.338225	0.324815	0.359315	0.315869
Tb927.11.12260	hypothetical protein, conserved	1117	1523	296	1525	1352	1036	851	107.082	114.633	23.2516	109.409	125.99	111.243	94.6007	0.0670765	0.315626	0.363458	0.320916	0.272906	0.314801	0.346553	0.338646				yes
Tb927.11.12270	drug resistence protein, putative	757	895	0	861	617	606	384	76.9586	71.4382	0	65.5066	60.9738	69.0056	45.2683	0	0.335096	0.311909	0.352995	0.231568	0.359483	0.2971	0.343417
Tb927.11.12280	hypothetical protein, conserved	646	385	625	573	489	610	458	69.037	32.304	54.7302	45.8274	50.799	73.0179	56.7567	0.322617	0.270138	0.299444	0.430418	0.334563	0.300182	0.274145	0.425673
Tb927.11.12290	hypothetical protein, conserved	47	124	3	81	82	66	60	5.5199	11.4341	0.288703	7.11933	9.36146	8.68215	8.17121	0.0114734	0.282929	0.372034	0.345037	0.324732	0.312855	0.341254	0.345891			G2&M
Tb927.11.1230	hypothetical protein, conserved	1478	1867	1381	1850	1523	1477	1335	79.6555	79.0009	60.9864	74.6164	79.7881	89.1605	83.4305	0.250391	0.306351	0.327584	0.366064	0.342539	0.307214	0.320947	0.371839
Tb927.11.12300	hypothetical protein, conserved	143	50	40	187	38	61	64	35.6165	9.77758	8.16343	34.856	9.20016	17.0175	18.4841	0.133665	0.570721	0.15064	0.278639	0.302652	0.600189	0.114277	0.285534
Tb927.11.12310	cdc2-related kinase 12	1623	2124	553	2440	1553	1492	1192	77.6105	79.7448	21.6683	87.3198	72.1889	79.9137	66.0968	0.0905024	0.36471	0.301513	0.333777	0.276068	0.390542	0.290331	0.319127
Tb927.11.12320	hypothetical protein, conserved	1887	2025	872	2690	1939	1677	1941	102.858	86.6641	38.9477	109.734	102.741	102.389	122.686	0.123697	0.348513	0.326303	0.325184	0.389649	0.345722	0.318141	0.336137
Tb927.11.12330	hypothetical protein, conserved	282	305	0	447	354	231	157	93.4353	79.3429	0	110.838	114.015	85.7283	60.3204	0	0.356874	0.367101	0.276025	0.194217	0.366314	0.368172	0.265514
Tb927.11.12340	predicted Zinc finger, C3HC4 type (RING finger) protein	1052	1462	1419	1639	1165	996	1054	139.526	152.241	154.212	162.682	150.197	147.962	162.1	0.334633	0.353011	0.32592	0.321069	0.351748	0.327038	0.340414	0.332548
Tb927.11.12350	DNA photolyase, putative	1093	1025	1176	991	1056	582	485	67.7784	49.9047	59.7553	45.9903	63.6549	40.4245	34.8751	0.398184	0.306459	0.424169	0.269372	0.232393	0.305593	0.411514	0.282893
Tb927.11.12360	ankyrin repeat protein, putative	397	442	484	456	456	390	219	108.396	94.7522	108.284	93.1766	121.027	119.271	69.3374	0.324714	0.279411	0.362927	0.357662	0.207924	0.281605	0.342923	0.375472
Tb927.11.12370	hypothetical protein, conserved	668	618	1287	784	559	493	559	148.638	107.966	234.654	130.554	120.91	122.871	144.234	0.626857	0.348762	0.322999	0.328239	0.385307	0.344129	0.314193	0.341677
Tb927.11.12380	hypothetical protein, conserved	860	740	0	547	251	316	771	106.514	71.9592	0	50.701	30.2189	43.8375	110.73	0	0.406397	0.242221	0.351382	0.887562	0.439969	0.223416	0.336615
Tb927.11.12390	hypothetical protein, conserved	1253	1332	2257	1348	1121	854	552	64.4312	53.7768	95.0986	51.8747	56.0334	49.1873	32.9144	0.605355	0.330211	0.356684	0.313105	0.209519	0.334949	0.350021	0.31503
Tb927.11.1240	hypothetical protein, conserved	601	531	496	861	690	512	598	80.9519	56.1556	54.7434	86.7914	90.3438	77.2455	93.402	0.215203	0.341187	0.355152	0.303661	0.367174	0.346853	0.34408	0.309068
Tb927.11.12400	hypothetical protein, conserved	686	1371	1732	1145	916	814	834	29.3489	46.0522	60.7173	36.6601	38.0942	39.0069	41.3748	0.533726	0.322255	0.334861	0.342884	0.363698	0.341657	0.315466	0.342877
Tb927.11.12410	kinetoplastid kinetochore protein 10	410	873	608	444	414	505	1675	15.4	25.7452	18.7127	12.4807	15.1159	21.246	72.9547	0.383123	0.255529	0.309481	0.434989	1.49367	0.268178	0.292652	0.439171	5d		high G2&M	yes
Tb927.11.12420	kinetoplastid kinetochore protein 19	747	950	280	1090	740	613	1342	27.9251	27.8833	8.5769	30.4945	26.8907	25.6676	58.174	0.10327	0.36717	0.323779	0.309051	0.700446	0.375025	0.309244	0.315731
Tb927.11.12430	cell division cycle phosphatase 14, putative	779	886	36	928	752	843	323	56.7131	50.6438	2.14756	50.5609	53.2183	68.7423	27.2678	0.0124481	0.29307	0.308473	0.398456	0.158055	0.286967	0.305339	0.407694
Tb927.11.12440	Plus-3 domain/Zinc finger, C3HC4 type (RING finger), putative	271	365	571	360	390	255	221	29.3413	31.0276	50.6574	29.1698	41.046	30.9243	27.7462	0.500864	0.28841	0.405833	0.305757	0.274335	0.310149	0.394195	0.295656
Tb927.11.12450	Bardet-Biedl syndrome 8 protein	514	1238	787	1041	648	552	577	39.6797	75.0364	49.7826	60.1419	48.6269	47.7304	51.6515	0.318101	0.384295	0.310717	0.304988	0.330044	0.383615	0.308768	0.307616
Tb927.11.12460	hypothetical protein, conserved	1449	1327	585	1654	1397	1048	950	80.285	57.7276	26.5595	68.584	75.2418	65.0396	61.0368	0.127161	0.328364	0.360241	0.311395	0.292231	0.335379	0.35945	0.305171
Tb927.11.12470	hypothetical protein, conserved	3373	5527	4709	5161	3583	3153	3807	89.0424	114.556	101.861	101.961	91.9441	93.2298	116.537	0.354748	0.355099	0.320212	0.32469	0.405863	0.349653	0.328341	0.322005
Tb927.11.12480	Kinetochore interacting phosphatase 7	921	1118	31	795	865	673	822	57.6838	54.9772	1.59094	37.2634	52.6632	47.2128	59.6992	0.0116009	0.271719	0.384012	0.344269	0.435318	0.289828	0.356693	0.353479				yes
Tb927.11.12490	hypothetical protein, conserved	667	867	1107	894	907	888	497	63.6734	64.9826	86.5919	63.8691	84.1659	94.9501	55.0162	0.356367	0.262852	0.346383	0.390765	0.226418	0.277598	0.34913	0.373272
Tb927.11.1250	Mitochondrial SSU ribosomal protein, putative	1097	1331	307	1583	1243	1084	742	74.8522	71.3053	17.1646	80.835	82.4452	82.8471	58.7089	0.0697387	0.328428	0.33497	0.336603	0.238531	0.33484	0.334756	0.330404
Tb927.11.12500	hypothetical protein, conserved	296	449	30	367	333	204	497	40.1079	47.7673	3.33086	37.2156	43.861	30.9612	78.0902	0.0297298	0.33217	0.391484	0.276346	0.696998	0.329639	0.383789	0.286571
Tb927.11.12510	hypothetical protein, conserved	1320	939	228	1347	1125	1079	1842	68.8513	38.4548	9.74476	52.5808	57.0411	63.0391	111.412	0.0564387	0.304532	0.330365	0.365104	0.645262	0.32231	0.319352	0.358338
Tb927.11.12520	hypothetical protein, conserved	642	643	13	938	361	574	520	87.9755	69.1805	1.45971	96.1946	48.0873	88.1026	82.629	0.00628146	0.413946	0.20693	0.379124	0.35557	0.413327	0.194892	0.391781
Tb927.11.12530	Flagellum attachment zone protein 3	298	496	216	411	371	376	321	14.9469	19.5327	8.87739	15.4275	18.0886	21.1238	18.6699	0.162471	0.282349	0.331051	0.3866	0.341689	0.292094	0.321054	0.386852
Tb927.11.12540	leucine-rich repeat protein (LRRP), putative	2573	2928	2543	2897	2596	2404	1613	103.863	92.7984	84.1138	87.517	101.865	108.695	75.5022	0.282189	0.293606	0.341741	0.364653	0.253298	0.305954	0.337596	0.35645
Tb927.11.12560	hypothetical protein	2547	3386	808	3274	2477	2106	2862	179.247	187.092	46.5942	172.434	169.452	166.009	233.558	0.0917399	0.339507	0.333635	0.326857	0.459855	0.337463	0.327519	0.335018
Tb927.11.12570	kinetoplastid-specific dual specificity phosphatase, putative	318	403	57	552	285	253	122	55.5718	55.294	8.16205	72.1917	48.4137	49.522	24.7223	0.0479761	0.424339	0.284573	0.291088	0.145317	0.405719	0.281147	0.313133
Tb927.11.12580	hypothetical protein, conserved	1017	1287	77	1261	1126	839	627	79.3196	78.8105	4.92094	73.603	85.3679	73.2946	56.706	0.0211867	0.316892	0.367545	0.315564	0.244143	0.305871	0.366428	0.327701
Tb927.11.12590	Der1-like family, putative	215	250	388	246	146	157	86	33.1106	30.2284	48.9619	28.3521	21.8564	27.0819	15.3578	0.63348	0.366826	0.282783	0.350391	0.198703	0.331323	0.277403	0.391274
Tb927.11.1260	copper-transporting ATPase-like protein, putative	715	1176	2423	1712	1149	695	1060	29.9682	38.6997	83.2157	53.7006	46.8135	32.6279	51.5184	0.625015	0.403333	0.351606	0.245061	0.386943	0.429483	0.333601	0.236916
Tb927.11.12600	ATP-dependent DNA helicase, putative	557	977	82	885	1090	600	615	37.3878	51.4892	4.51011	44.4569	71.1211	45.1104	47.8688	0.0280674	0.276665	0.442602	0.280732	0.297898	0.282667	0.43546	0.281873				yes
Tb927.11.12610	cyclin 1	857	1313	395	1101	838	851	635	127.128	152.923	48.0127	122.228	120.838	141.397	109.229	0.124883	0.317918	0.314303	0.367779	0.284108	0.32891	0.300989	0.370101
Tb927.11.12620	Glucosidase II beta subunit-like, putative	1568	1768	876	1751	2106	1482	1024	118.182	104.625	54.1013	98.7672	154.298	125.114	89.4969	0.143057	0.261165	0.408003	0.330832	0.236652	0.264003	0.391208	0.344789
Tb927.11.12630	hypothetical protein, conserved	1290	1386	2362	1987	1434	1009	1032	127.02	107.15	190.572	146.42	137.255	111.282	117.832	0.482514	0.370725	0.347519	0.281757	0.298342	0.362983	0.342058	0.294959
Tb927.11.12640	PH domain containing protein, putative	1005	1087	1064	1693	1526	1009	1210	58.225	49.4446	50.5106	73.4043	85.9399	65.4764	81.2889	0.224671	0.326502	0.38226	0.291239	0.361572	0.323219	0.380327	0.296454
Tb927.11.12650	palmitoyl acyltransferase 5, putative	746	781	1620	995	681	730	573	58.8405	48.3654	104.701	58.7329	52.2133	64.4927	52.4076	0.596794	0.334777	0.297615	0.367608	0.298723	0.328449	0.303746	0.367805
Tb927.11.12660	hypothetical protein, conserved	1391	1987	5556	2281	1528	1166	1453	85.038	95.374	278.321	104.36	90.8042	79.8427	103.004	1.01205	0.37948	0.330189	0.29033	0.374551	0.361233	0.337194	0.301573
Tb927.11.12670	Methyltransferase TYW3, putative	729	837	0	862	946	731	1151	114.601	103.308	0	101.412	144.56	128.715	209.816	0	0.270658	0.385816	0.343526	0.559977	0.277094	0.379311	0.343595
Tb927.11.12680	prefoldin subunit 2, putative	83	93	1	111	108	74	129	20.3103	17.8677	0.20051	20.3274	25.6897	20.2825	36.6042	0.0030243	0.3066	0.387479	0.305921	0.552102	0.321634	0.360985	0.317381
Tb927.11.12690	hypothetical protein, conserved	453	279	1255	560	516	482	122	50.5848	24.4609	114.832	46.7984	56.0104	60.2864	15.7973	0.70408	0.286939	0.343421	0.369639	0.0968597	0.302383	0.320015	0.377602
Tb927.11.1270	Mitochondrial ATP synthase subunit, putative	577	686	820	734	639	597	719	110.396	103.05	128.555	105.098	118.843	127.938	159.517	0.365337	0.298676	0.337738	0.363586	0.453329	0.302438	0.352002	0.34556
Tb927.11.12700	hypothetical protein, conserved	71	114	0	10	67	35	34	26.1489	32.9645	0	2.75624	23.9865	14.4382	14.5203	0	0.0669299	0.582466	0.350604	0.352598	0.0667092	0.566453	0.366838
Tb927.11.12720	hypothetical protein, conserved	196	255	1070	203	248	144	137	12.0188	12.277	53.7633	9.31582	14.7827	9.89047	9.74153	1.58179	0.274084	0.434925	0.290991	0.286609	0.240227	0.458982	0.300791				yes
Tb927.11.12730	hypothetical protein, conserved	157	142	654	191	150	92	106	20.3327	14.4387	69.4017	18.5118	18.8835	13.3454	15.9185	1.36777	0.364831	0.372157	0.263012	0.313723	0.370223	0.341946	0.287831
Tb927.11.12740	tRNA import complex component, putative	489	570	770	910	642	577	587	82.5162	75.5181	106.468	114.919	105.308	109.058	114.86	0.32333	0.348996	0.319808	0.331195	0.348818	0.35684	0.303846	0.339314		late G1
Tb927.11.12750	cleavage and polyadenylation specificity factor 30 kDa subunit	14	24	0	34	44	33	85	2.10254	2.82992	0	3.82134	6.42341	5.55112	14.8026	0	0.24192	0.406651	0.351428	0.937117	0.223856	0.436558	0.339586
Tb927.11.12760	hypothetical protein, conserved	212	548	1206	481	265	307	342	22.1988	45.0526	103.476	37.6929	26.9734	36.0066	41.5262	1.02784	0.374409	0.267931	0.357659	0.412486	0.409806	0.266782	0.323411
Tb927.11.12770	ubiquitin ligase, putative	1612	1781	6076	1973	1615	1220	790	48.4345	42.0146	149.591	44.3647	47.1693	41.0582	27.5245	1.1282	0.334595	0.355747	0.309658	0.207588	0.342402	0.342843	0.314755
Tb927.11.12790	ribonucleoside-diphosphate reductase small chain	742	587	559	569	640	482	1338	79.343	49.2821	48.9795	45.5342	66.5245	57.7301	165.906	0.288473	0.268182	0.391807	0.340011	0.977134	0.286717	0.369952	0.343332
Tb927.11.1280	hypothetical protein, conserved	758	911	80	920	916	736	665	87.4394	82.5092	7.5618	79.4231	102.714	95.0968	88.9532	0.0272759	0.286484	0.370496	0.34302	0.32086	0.293965	0.349921	0.356114
Tb927.11.12830	acyl-CoA binding protein, putative	1355	1853	577	1906	1758	1291	997	77.4887	83.1994	27.0379	81.5723	97.727	82.6943	66.1144	0.1032	0.311352	0.373013	0.315635	0.252351	0.314425	0.37334	0.312235
Tb927.11.12840	Domain of unknown function (DUF4486), putative	2835	3590	77	2747	2670	2063	7537	42.9208	42.6732	0.955219	31.1239	39.2937	34.9836	132.317	0.0090627	0.29529	0.372801	0.331909	1.25536	0.311318	0.356028	0.332654		S phase		yes
Tb927.11.12850	oligopeptidase b	953	1325	3589	1422	918	569	1420	70.3111	76.7526	216.971	78.5148	65.837	47.0212	121.485	1.13376	0.410271	0.344025	0.245704	0.634806	0.370782	0.355499	0.273719
Tb927.11.12860	cAMP response protein, putative	460	527	487	729	605	384	286	55.021	49.4912	47.7307	65.2558	70.3433	51.4461	39.6679	0.255182	0.348877	0.376077	0.275046	0.212076	0.32473	0.381554	0.293716
Tb927.11.12870	hypothetical protein, conserved	808	900	612	1196	853	601	766	39.8447	34.8456	24.7291	44.1378	40.8888	33.1958	43.8016	0.209174	0.373345	0.345863	0.280791	0.370501	0.385623	0.335394	0.278982				yes
Tb927.11.12880	Present in the outer mitochondrial membrane proteome 17	1406	1709	543	1770	1470	1144	1004	55.8125	53.2641	17.6622	52.5824	56.7232	50.8654	46.2149	0.110271	0.328289	0.354141	0.317569	0.288535	0.336317	0.345335	0.318348				yes
Tb927.11.1290	hypothetical protein, conserved	528	750	1222	1000	699	535	331	76.1466	84.9228	144.406	107.929	97.992	86.4213	55.3538	0.493963	0.369187	0.335196	0.295617	0.189346	0.358148	0.33801	0.303842				yes
Tb927.11.12910	prefoldin subunit, putative	153	228	12	201	108	146	106	31.7487	37.1463	2.04039	31.2142	21.7849	33.9342	25.506	0.0234708	0.359059	0.250593	0.390348	0.293398	0.369006	0.240938	0.390056
Tb927.11.12920	hypothetical protein, conserved	1307	1699	1906	1962	1376	1202	1021	151.637	154.763	181.196	170.352	155.183	156.201	137.359	0.376132	0.353622	0.322132	0.324246	0.285133	0.354354	0.321973	0.323673
Tb927.11.12930	Mitoribosomal LSU assembly factor 2	1737	1578	1623	1993	1466	1137	749	130.757	93.2649	100.111	112.278	107.274	95.8685	65.3807	0.317389	0.355962	0.340099	0.303939	0.207281	0.355323	0.334819	0.309857
Tb927.11.12940	Uncharacterised protein family (UPF0160), putative	1573	1913	2854	2233	1738	1340	1149	176.738	168.757	262.756	187.763	189.822	168.638	149.701	0.481041	0.343748	0.347518	0.308735	0.274064	0.328811	0.338342	0.332847
Tb927.11.12950	ras-like small GTPase, putative	130	195	148	212	86	162	107	22.0187	25.9316	20.5403	26.8723	14.1593	30.7336	21.0152	0.286216	0.374447	0.197301	0.428252	0.292833	0.36662	0.169916	0.463464
Tb927.11.12960	hypothetical protein, conserved	454	492	1291	707	473	366	249	127.015	108.071	295.952	148.026	128.634	114.691	80.7792	0.756232	0.378244	0.328692	0.293064	0.206411	0.373599	0.330801	0.2956
[truncated: 5,292 more rows]

## Sheet: key
A	GeneID
B	product description
[truncated: 26 more rows]
