# Supplementary material for: Genome-scale RNA interference profiling of Trypanosoma brucei cell cycle progression defects
Source: Nat Commun. 2022 Sep 10;13:5326. doi: 10.1038/s41467-022-33109-y (PMC9464253; doi:10.1038/s41467-022-33109-y)
Supplement: Supplementary file 6 — Source Data [file 41467_2022_33109_MOESM6_ESM.xlsx]

## Sheet: Fig. 7c
- tet	+ tet	Relative transcript abundance values derived using qRT-PCR		days	no tet / clone 1	no tet / clone 2	plus tet / clone 1	plus tet / clone 2	cell counts derived using microscopy with a haemocytometer
1.55	0.26			0	100000	100000	100000	100000
1.39	0.28			1	1120000	820000	80000	40000
1.47	0.3			2	9000000	6900000	1	1

## Sheet: Fig. 8c
												days	no tet / clone 1	no tet / clone 2	plus tet / clone 1	plus tet / clone 2	cell counts derived using microscopy with a haemocytometer
												0	100000	100000	100000	100000
												1	1450000	2220000	200000	200000
												2	1.52e+07	9900000	10000	1
												3	1.14125e+08	1.25359e+08	1	1

## Sheet: Fig. 8e
	no tet	plus tet	percentage of cells diplaying 1 nucleus and 1 rounded kinetoplast
clone 1	47	79
clone 2	33	86

## Sheet: Fig. 8f
nucleus		kinetoplast		DAPI intensity quantified using ImageJ
no tet	plus tet	no tet	plus tet
0.52866	1.05099	0.0582344	0.313699
0.403494	1.22765	0.0535756	0.15855
0.539291	1.43619	0.0455182	0.0682415
0.457528	0.975868	0.0582682	0.279463
1.09544	1.33541	0.178879	0.239746
0.639248	1.37218	0.106311	0.403909
0.493117	1.57598	0.0503063	0.213139
1.20749	2.68604	0.104102	0.24735
0.530017	2.17077	0.0701175	0.0782297
0.572055	1.56131	0.0898043	0.549024
0.52791	1.44352	0.0624382	0.32404
0.689364	3.81532	0.0509721	0.185933
0.74435	3.54956	0.0762402	0.0611872
0.555624	3.46282	0.12007	0.490147
1.09557	2.60929	0.0649164	0.450263
0.548734	2.46858	0.0712142	0.430315
0.455337	2.00647	0.1783	0.346553
0.513078	2.60242	0.063735	0.130106
0.564914	1.59057	0.0569913	0.310548
0.466401	1.64566	0.049938	0.359835
0.825581	1.75835	0.0573267	0.307186
0.643602	2.38546	0.0400006	0.307163
0.451896	1.7554	0.175929	0.177791
0.588703	1.52196	0.0770304	0.320314
0.586416	1.02791	0.0429395	0.252583
1.1582	1.34977	0.0719358	0.210147
0.653278	1.54289	0.082347	0.0335465
0.536717	2.86517	0.0902661	0.0412387
1.17068	0.803913	0.0920346	0.196409
0.629101	0.921301	0.120925	0.230712
0.890855	1.94494	0.0918774	0.0970028
1.20357	0.98231	0.0784446	0.157729
0.590888	1.71626	0.0842748	0.280286
0.538753	2.138	0.045984	0.274661
0.726818	3.98324	0.128454	0.210655
1.07722	1.60773	0.00108381	0.225825
0.637329	0.942501	0.0803475	0.278748
1.1842	0.705278	0.0897028	0.249755
0.545068	1.61783	0.198378	0.282699
0.538244	2.71389	0.154932	0.169332
0.520403	1.01045	0.086941	0.195963
0.46547	1.40847	0.117947	0.291604
0.478229	1.64235	0.0843683	0.166823
0.555773	1.3404	0.0589688	0.110454
0.53686	1.72808	0.0772713	0.323445
0.45805	1.63218	0.0778624	0.388892
0.785647	2.18561	0.0600128	0.245002
1.0188	1.73768	0.0767597	0.398813
0.589837	1.4495	0.0433267	0.26004
1.06934	2.71033	0.0236339	0.504199
0.478023	2.12408	0.194801	0.420262
0.755116	2.08121	0.15214	0.387027
0.476986	0.857228	0.142447	0.325949
0.562363	2.47665	0.205639	0.596469
0.581088	2.11584	0.212793	0.25743
0.61413	1.12596	0.0430769	0.4124
0.522773	1.98314	0.0561294	0.236154
0.510975	1.3352	0.0999826	0.315677
0.642488	0.929964	0.0714163	0.192614
1.19196	2.34243	0.0909797	0.219256
0.585978	1.20455	0.105774	0.156379
1.17544	3.43413	0.0659196	0.20479
0.622083	1.91772	0.108391	0.610532
1.32521	1.23435	0.152559	0.212882
1.1273	2.58602	0.181438	0.294978
0.837587	1.70811	0.15237	0.30645
0.526049	1.35273	0.10524	0.371481
0.520035	1.43172	0.0887822	0.284484
1.0235	0.992881	0.0892131	0.334753
0.580374	0.906606	0.0916982	0.169152
1.33969	0.841446	0.0859657	0.149568
0.651704	1.30933	0.0795523	0.279695
1.17788	1.16661	0.196939	0.21109
1.04265	0.843877	0.149359	0.0730773
0.872085	1.32372	0.0645501	0.0856472
0.624227	3.19081	0.0640963	0.225025
0.648134	1.17129	0.0900441	0.0712033
0.560815	0.898192	0.0941186	0.153722
1.43245	0.653196	0.0132944	0.250428
0.671021	1.01897	0.119813	0.165055
0.676942	1.29864	0.177886	0.301375
1.2957	0.588139	0.173868	0.204696
0.656413	0.559883	0.0542285	0.143223
1.57896	1.43429	0.163565	0.155793
0.716156	1.0969	0.0300114	0.154269
0.625924	1.93753	0.134931	0.0533975
0.695364	1.06214	0.0849734	0.0796519
0.730908	1.25206	0.104972	0.287207
1.37319	1.74386	0.0991486	0.0103535
0.830152	1.07691	0.0941923	0.317684
0.637391	1.00019	0.106013	0.221356
0.683516	0.769484	0.100661	0.24009
1.18509	1.73491	0.112382	0.231667
0.682486	1.68063	0.178876	0.0971243
0.629428	1.02238	0.0758093	0.158095
1.27936	1.31876	0.113576	0.195135
0.720913	1.09823	0.0955478	0.249743
0.975214	1.92574	0.260357	0.100467
0.800121	1.34067	0.145238	0.0790756
0.684073	2.57677	0.0860503	0.210535

## Sheet: Fig. 8g
1N:1K	1N:1Ke	1N:2K	2N:2K	nuclear GFP intensity quantified using ImageJ
1.63814	3.14873	2.64305	1.28835
2.21447	2.46466	2.23561	1.36636
1.76558	2.58691	3.12764	1.51385
2.06242	2.9821	2.96473	1.21499
1.65854	2.72562	3.14224	1.3035
2.03241	2.59867		1.28917
1.63811	3.097
1.9245	2.44927
2.84731	2.7529
2.97692	3.43152
1.83369	2.87366
2.05603	2.07085
1.37831	2.28276
1.9995	2.63874
1.4603	2.17043
2.86916	2.38385
1.5558	2.75408
1.84933	2.24043
1.71405	2.7875
2.32987	2.06403
1.66099	1.72861
2.18341
1.52497
1.28907
2.99567
1.21857
